# Supplementary material for: Whole Genome Sequencing and Comparative Genomics of Indian Isolates of Wheat Spot Blotch Pathogen Bipolaris sorokiniana Reveals Expansion of Pathogenicity Gene Clusters
Source: Pathogens. 2022 Dec 20;12(1):1. doi: 10.3390/pathogens12010001 (PMC9865733; doi:10.3390/pathogens12010001)
Supplement: Supplementary file 1 [file pathogens-12-00001-s001.zip]

Archive with 2 entries (2 files):
- pathogens-1984259-supplementary-Figure.pdf
- Tables S1-S22.xlsx
