# Supplementary material for: Whole Genome Sequencing and Comparative Genomics of Indian Isolates of Wheat Spot Blotch Pathogen Bipolaris sorokiniana Reveals Expansion of Pathogenicity Gene Clusters
Source: Pathogens. 2022 Dec 20;12(1):1. doi: 10.3390/pathogens12010001 (PMC9865733; doi:10.3390/pathogens12010001)
Supplement: Supplementary file 1 [file pathogens-12-00001-s001.zip › Tables S1-S22.xlsx]

## Sheet: MS_Info
Title	Whole Genome Sequencing and Comparative Genomics of Indian Isolates of Wheat Spot Blotch Pathogen Bipolaris sorokiniana Reveals Expansion of Pathogenicity Gene Clusters
Authors	Sagar Yadav 1,2, Zarrine Raazi 3, S.M. Shivaraj 1, Deepika Somani 1,2, Ramya Prashant 1, Abhijeet Kulkarni 3, Rajeev Kumar 4, Suma Biradar 5, Shreenivas Desai 5 and Narendra Kadoo 1,2,*
Author Affiliations	1 Biochemical Sciences Division, CSIR-National Chemical Laboratory, Pune 411008, India; 2 Academy of Scientific and Innovative Research (AcSIR), Ghaziabad 201002, India; 3 Department of Bioinformatics, Savitribai Phule Pune University, Pune 411007, India; 4 Department of Agricultural Biotechnology & Molecular Biology, Dr. Rajendra Prasad Central Agricultural University, Pusa, Samastipur 848125, I…
Journal	MDPI Pathogens
Corresponding Author	Narendra Kadoo; ny.kadoo@ncl.res.in; +91-20-25902237

## Sheet: Table S1
Table S1: Pathogenicity assay for the seven sporulating isolates
Isolate	Mortality (%) of inoculated wheat plants
A	26.66
HD3069	20
L	26.66
J	23.33
D2	56.66
SI	46.66
BS52	43.33

## Sheet: Table S2
Table S2: Spot blotch disease scores on second leaf of wheat seedlings at 7 days post-inoculation of fungal isolates BS52, D2, and SI
A) Isolate BS52
Sr. no.	R1	R2	R3	R4	R5	R6	R7	R8	R9	R10
1	3	4	3	3	3	4	3	3	3	3
2	3	3	4	4	3	4	3	3	3	4
3	3	4	4	3	3	3	3	4	4	3
4	3	3	4	3	3	3	3	3	3	3
5	3	3	3	3	3	3	4	3	3	3
6	3	3	3	4	3	3	4	3	3	3
7	3	4	3	4	3	3	3	3	4	3
8	4	3	3	3	4	3	3	3	3	4
9	3	3	3	3	4	3	3	3	4	3
10	4	3	3	4	3	4	4	3	3	3
Mean	3.2	3.3	3.3	3.4	3.2	3.3	3.3	3.1	3.3	3.2
B) Isolate D2
Sr. no.	R1	R2	R3	R4	R5	R6	R7	R8	R9	R10
1	5	5	5	5	5	5	5	5	5	5
2	5	5	5	5	5	5	5	4	5	5
3	5	5	5	5	5	5	5	5	5	5
4	5	5	5	5	5	5	5	5	5	5
5	5	5	5	5	5	5	5	5	5	5
6	4	5	5	5	5	5	5	5	5	5
7	5	5	5	5	5	5	5	5	5	5
8	5	5	5	5	5	5	5	5	5	5
9	5	5	5	5	5	5	5	5	5	5
10	5	5	5	5	5	5	5	5	5	5
Mean	4.9	5	5	5	5	5	5	4.9	5	5
C) Isolate SI
Sr. no.	R1	R2	R3	R4	R5	R6	R7	R8	R9	R10
1	5	4	4	4	5	5	4	4	5	4
2	5	5	4	5	4	4	4	5	4	5
3	4	4	4	4	4	4	4	4	4	5
4	5	4	5	4	5	5	4	5	4	4
5	4	5	4	5	4	4	4	4	5	4
6	4	5	4	5	5	4	5	4	5	4
7	4	5	5	4	5	4	4	4	4	5
8	4	4	4	4	5	5	4	4	5	4
9	4	5	4	5	4	5	4	5	4	4
10	4	4	5	4	5	4	5	4	5	4
Mean	4.3	4.5	4.3	4.4	4.6	4.4	4.2	4.3	4.5	4.3
Notes: 1)	Disease scoring was done as described by Adlakha et al. (1984), on a scale of 0-5
	Where, 0 = no leaf spots or chlorosis;
	1 = necrotic spots without chlorosis, up to 5% of leaf area involved;
	2 = necrotic spots with light chlorosis, 6-20% of leaf area involved;
	3 = necrotic spots with chlorosis, 21-40% of leaf area involved;
	4 = necrotic spots with chlorosis, 41-60% of leaf area involved;
	and 5 = necrotic spots with chlorosis covering more than 60% of leaf area.
2)	Here, R1 to R10 indicates the 10 replicates with 10 plants in each replicate (Sr. No. 1 to 10)

## Sheet: Table S3
Table S3: Disease severity of three Bipolaris sorokiniana isolates (BS52, D2, and SI)
A. Analysis of variance (ANOVA) for disease severity at seven days post-inoculation
	Df	Source of variation (MSS)
Treatment	2	7.621*
Error	27	0.008
Total	29
		* - Significant P<0.05
B. Mean performance of three Bipolaris sorokiniana isolates for disease severity
Treatment	Mean (± S.E.)
1 (BS52)	3.26 ± 0.027
2 (D2)	4.98 ± 0.013
3 (SI)	4.38 ± 0.039

## Sheet: Table S4
Table S4: Gene annotation information of BS52 isolate
ProteinID	DatabaseID	ProteinName	PercentIdentity	E-Value	BitScore	Query Coverage	Description	Gene names	Organism	Length	Gene ontology (biological process)	Gene ontology (cellular component)	Gene ontology (molecular function)	Pathway
CDS_000000010	Q59516	DHGY	28.723	6.52e-17	80.1	100	Glycerate dehydrogenase (GDH) (EC 1.1.1.29) (Glyoxylate reductase) (Hydroxypyruvate dehydrogenase) (NADH-dependent hydroxypyruvate reductase) (HPR) (HPR-A)	hprA MexAM1_META1p1727	Methylorubrum extorquens (strain ATCC 14718 / DSM 1338 / JCM 2805 / NCIMB 9133 / AM1) (Methylobacterium extorquens)	314	-	cytoplasm [GO:0005737]	glycerate dehydrogenase activity [GO:0008465]; NAD binding [GO:0051287]	One-carbon metabolism; formaldehyde assimilation via serine pathway.
CDS_000000011	Q59516	DHGY	40	2.81e-23	97.4	89	Glycerate dehydrogenase (GDH) (EC 1.1.1.29) (Glyoxylate reductase) (Hydroxypyruvate dehydrogenase) (NADH-dependent hydroxypyruvate reductase) (HPR) (HPR-A)	hprA MexAM1_META1p1727	Methylorubrum extorquens (strain ATCC 14718 / DSM 1338 / JCM 2805 / NCIMB 9133 / AM1) (Methylobacterium extorquens)	314	-	cytoplasm [GO:0005737]	glycerate dehydrogenase activity [GO:0008465]; NAD binding [GO:0051287]	One-carbon metabolism; formaldehyde assimilation via serine pathway.
CDS_000000014	Q12329	HSP42	33.981	1.45e-09	62.4	30	Heat shock protein 42 (42 kDa heat shock protein)	HSP42 YDR171W YD9395.04	Saccharomyces cerevisiae (strain ATCC 204508 / S288c) (Baker's yeast)	375	cytoskeleton organization [GO:0007010]; protein complex oligomerization [GO:0051259]; protein folding [GO:0006457]; response to heat [GO:0009408]; response to reactive oxygen species [GO:0000302]; response to salt stress [GO:0009651]	cytoplasm [GO:0005737]	protein self-association [GO:0043621]; unfolded protein binding [GO:0051082]	-
CDS_000000015	Q7X2H8	CHOX	31.185	3.68e-48	180	99	Choline oxidase (EC 1.1.3.17)	codA	Arthrobacter globiformis	546	glycine betaine biosynthetic process from choline [GO:0019285]	-	choline:oxygen 1-oxidoreductase activity [GO:0033713]; flavin adenine dinucleotide binding [GO:0050660]	Amine and polyamine biosynthesis; betaine biosynthesis via choline pathway; betaine from choline: step 1/1.
CDS_000000020	P14017	PYRF	53.672	1.81e-53	181	86	Orotidine 5'-phosphate decarboxylase (EC 4.1.1.23) (OMP decarboxylase) (OMPDCase) (OMPdecase) (Uridine 5'-monophosphate synthase) (UMP synthase)	PYR4	Acremonium chrysogenum (Cephalosporium acremonium)	376	'de novo' pyrimidine nucleobase biosynthetic process [GO:0006207]; 'de novo' UMP biosynthetic process [GO:0044205]	-	orotidine-5'-phosphate decarboxylase activity [GO:0004590]	Pyrimidine metabolism; UMP biosynthesis via de novo pathway; UMP from orotate: step 2/2.
CDS_000000021	Q9P8X9	PYRF	62.609	3.01e-45	153	98	Orotidine 5'-phosphate decarboxylase (EC 4.1.1.23) (OMP decarboxylase) (OMPDCase) (OMPdecase) (Uridine 5'-monophosphate synthase) (UMP synthase)	URA3	Aureobasidium pullulans (Black yeast) (Pullularia pullulans)	270	'de novo' pyrimidine nucleobase biosynthetic process [GO:0006207]; 'de novo' UMP biosynthetic process [GO:0044205]	-	orotidine-5'-phosphate decarboxylase activity [GO:0004590]	Pyrimidine metabolism; UMP biosynthesis via de novo pathway; UMP from orotate: step 2/2.
CDS_000000023	G0S215	SDA1	47.561	2.63e-59	207	99	Protein SDA1	SDA1 CTHT_0015620	Chaetomium thermophilum (strain DSM 1495 / CBS 144.50 / IMI 039719)	767	actin cytoskeleton organization [GO:0030036]; ribosomal large subunit biogenesis [GO:0042273]; ribosomal large subunit export from nucleus [GO:0000055]	nucleolus [GO:0005730]	-	-
CDS_000000024	G0S215	SDA1	56.614	5.21e-64	216	99	Protein SDA1	SDA1 CTHT_0015620	Chaetomium thermophilum (strain DSM 1495 / CBS 144.50 / IMI 039719)	767	actin cytoskeleton organization [GO:0030036]; ribosomal large subunit biogenesis [GO:0042273]; ribosomal large subunit export from nucleus [GO:0000055]	nucleolus [GO:0005730]	-	-
CDS_000000025	G0S215	SDA1	44.231	3.81e-07	50.8	55	Protein SDA1	SDA1 CTHT_0015620	Chaetomium thermophilum (strain DSM 1495 / CBS 144.50 / IMI 039719)	767	actin cytoskeleton organization [GO:0030036]; ribosomal large subunit biogenesis [GO:0042273]; ribosomal large subunit export from nucleus [GO:0000055]	nucleolus [GO:0005730]	-	-
CDS_000000026	Q7RYR4	RSE1	51.852	3.02e-17	82.8	56	Pre-mRNA-splicing factor rse1 (mRNA-splicing protein 5)	msp-5 rse1 NCU00396	Neurospora crassa (strain ATCC 24698 / 74-OR23-1A / CBS 708.71 / DSM 1257 / FGSC 987)	1209	mRNA splicing, via spliceosome [GO:0000398]	nucleus [GO:0005634]; spliceosomal complex [GO:0005681]	nucleic acid binding [GO:0003676]	-
CDS_000000027	Q4WLI5	RSE1	53.893	0	719	100	Pre-mRNA-splicing factor rse1	rse1 AFUA_6G13410	Neosartorya fumigata (strain ATCC MYA-4609 / Af293 / CBS 101355 / FGSC A1100) (Aspergillus fumigatus)	1225	mRNA splicing, via spliceosome [GO:0000398]	nucleus [GO:0005634]; spliceosomal complex [GO:0005681]	nucleic acid binding [GO:0003676]	-
CDS_000000028	Q5B1X8	RSE1	50	5.07e-137	429	100	Pre-mRNA-splicing factor rse1	rse1 AN5452	Emericella nidulans (strain FGSC A4 / ATCC 38163 / CBS 112.46 / NRRL 194 / M139) (Aspergillus nidulans)	1209	mRNA splicing, via spliceosome [GO:0000398]	nucleus [GO:0005634]; spliceosomal complex [GO:0005681]	nucleic acid binding [GO:0003676]	-
CDS_000000031	E9EPV1	MBZ11	30.303	5.21e-18	87	98	BZIP-type transcription factor MBZ1	MBZ1 MAA_01736	Metarhizium robertsii (strain ARSEF 23 / ATCC MYA-3075) (Metarhizium anisopliae (strain ARSEF 23))	557	pathogenesis [GO:0009405]	nucleus [GO:0005634]	DNA-binding transcription factor activity [GO:0003700]	-
CDS_000000032	E9EPV1	MBZ11	36.875	1.14e-20	96.3	91	BZIP-type transcription factor MBZ1	MBZ1 MAA_01736	Metarhizium robertsii (strain ARSEF 23 / ATCC MYA-3075) (Metarhizium anisopliae (strain ARSEF 23))	557	pathogenesis [GO:0009405]	nucleus [GO:0005634]	DNA-binding transcription factor activity [GO:0003700]	-
CDS_000000034	Q9USS6	PPA4	34.239	3.87e-50	180	95	Probable acid phosphatase SPBC4.06 (EC 3.1.3.2)	SPBC4.06	Schizosaccharomyces pombe (strain 972 / ATCC 24843) (Fission yeast)	462	phospholipid metabolic process [GO:0006644]	mitochondrion [GO:0005739]	acid phosphatase activity [GO:0003993]	-
CDS_000000035	P42251	PPBD	29.123	6.95e-23	102	93	Alkaline phosphatase D (APaseD) (EC 3.1.3.1)	phoD ycbS BSU02620	Bacillus subtilis (strain 168)	583	-	-	acid phosphatase activity [GO:0003993]; alkaline phosphatase activity [GO:0004035]; metal ion binding [GO:0046872]	-
CDS_000000036	Q8KRU5	PLD	36.242	3.6e-18	87	66	Phospholipase D (PLD) (EC 3.1.4.4) [Cleaved into: Phospholipase D catalytic chain; Phospholipase D regulatory chain]	pld	Streptomyces chromofuscus	556	lipid catabolic process [GO:0016042]	extracellular region [GO:0005576]	acid phosphatase activity [GO:0003993]; metal ion binding [GO:0046872]; N-acylphosphatidylethanolamine-specific phospholipase D activity [GO:0070290]; phospholipase D activity [GO:0004630]	-
CDS_000000037	Q0CRC9	XGEA	64.706	6.55e-41	141	98	Probable xyloglucan-specific endo-beta-1,4-glucanase A (EC 3.2.1.151) (Xyloglucanase A) (Xyloglucanendohydrolase A)	xgeA ATEG_03755	Aspergillus terreus (strain NIH 2624 / FGSC A1156)	250	cell wall organization [GO:0071555]; polysaccharide catabolic process [GO:0000272]	extracellular region [GO:0005576]	cellulase activity [GO:0008810]; xyloglucan-specific endo-beta-1,4-glucanase activity [GO:0033946]	-
CDS_000000038	Q0CRC9	XGEA	57.353	1.82e-20	87	61	Probable xyloglucan-specific endo-beta-1,4-glucanase A (EC 3.2.1.151) (Xyloglucanase A) (Xyloglucanendohydrolase A)	xgeA ATEG_03755	Aspergillus terreus (strain NIH 2624 / FGSC A1156)	250	cell wall organization [GO:0071555]; polysaccharide catabolic process [GO:0000272]	extracellular region [GO:0005576]	cellulase activity [GO:0008810]; xyloglucan-specific endo-beta-1,4-glucanase activity [GO:0033946]	-
CDS_000000045	Q4IPN9	YSH1	75.562	0	573	99	Endoribonuclease YSH1 (EC 3.1.27.-) (mRNA 3'-end-processing protein YSH1)	YSH1 FGRRES_00819 FGSG_00819	Gibberella zeae (strain PH-1 / ATCC MYA-4620 / FGSC 9075 / NRRL 31084) (Wheat head blight fungus) (Fusarium graminearum)	833	mRNA processing [GO:0006397]	nucleus [GO:0005634]	endonuclease activity [GO:0004519]; metal ion binding [GO:0046872]	-
CDS_000000046	Q4IPN9	YSH1	56.277	4.05e-75	250	83	Endoribonuclease YSH1 (EC 3.1.27.-) (mRNA 3'-end-processing protein YSH1)	YSH1 FGRRES_00819 FGSG_00819	Gibberella zeae (strain PH-1 / ATCC MYA-4620 / FGSC 9075 / NRRL 31084) (Wheat head blight fungus) (Fusarium graminearum)	833	mRNA processing [GO:0006397]	nucleus [GO:0005634]	endonuclease activity [GO:0004519]; metal ion binding [GO:0046872]	-
CDS_000000047	P23641	MPCP	64.901	3.14e-65	208	94	Mitochondrial phosphate carrier protein (Mitochondrial import receptor) (Phosphate transport protein) (PTP) (mPic 1) (p32) [Cleaved into: Mitochondrial phosphate carrier protein, N-terminally processed]	MIR1 YJR077C J1837	Saccharomyces cerevisiae (strain ATCC 204508 / S288c) (Baker's yeast)	311	phosphate ion transmembrane transport [GO:0035435]	integral component of mitochondrial inner membrane [GO:0031305]; mitochondrial inner membrane [GO:0005743]; mitochondrial intermembrane space [GO:0005758]; mitochondrion [GO:0005739]	inorganic phosphate transmembrane transporter activity [GO:0005315]	-
CDS_000000048	P23641	MPCP	53.279	6.14e-33	122	97	Mitochondrial phosphate carrier protein (Mitochondrial import receptor) (Phosphate transport protein) (PTP) (mPic 1) (p32) [Cleaved into: Mitochondrial phosphate carrier protein, N-terminally processed]	MIR1 YJR077C J1837	Saccharomyces cerevisiae (strain ATCC 204508 / S288c) (Baker's yeast)	311	phosphate ion transmembrane transport [GO:0035435]	integral component of mitochondrial inner membrane [GO:0031305]; mitochondrial inner membrane [GO:0005743]; mitochondrial intermembrane space [GO:0005758]; mitochondrion [GO:0005739]	inorganic phosphate transmembrane transporter activity [GO:0005315]	-
CDS_000000051	S0DZN4	BIK6	28.846	3.78e-08	54.3	83	Efflux pump bik6 (Bikaverin biosynthesis protein 6)	bik6 FFUJ_06747	Gibberella fujikuroi (strain CBS 195.34 / IMI 58289 / NRRL A-6831) (Bakanae and foot rot disease fungus) (Fusarium fujikuroi)	485	transmembrane transport [GO:0055085]	integral component of membrane [GO:0016021]	-	-
CDS_000000052	P38776	YHK8	32.275	5.7e-18	85.5	91	Probable drug/proton antiporter YHK8	YHK8 YHR048W	Saccharomyces cerevisiae (strain ATCC 204508 / S288c) (Baker's yeast)	514	drug transmembrane transport [GO:0006855]; ion transport [GO:0006811]; xenobiotic detoxification by transmembrane export across the plasma membrane [GO:1990961]	cell periphery [GO:0071944]; integral component of plasma membrane [GO:0005887]; plasma membrane [GO:0005886]	antiporter activity [GO:0015297]	-
CDS_000000053	O59738	YN22	29.358	8.15e-12	67	56	Uncharacterized transporter C530.02	SPBC530.02	Schizosaccharomyces pombe (strain 972 / ATCC 24843) (Fission yeast)	541	drug transmembrane transport [GO:0006855]; transmembrane transport [GO:0055085]	fungal-type vacuole membrane [GO:0000329]; integral component of plasma membrane [GO:0005887]	transmembrane transporter activity [GO:0022857]	-
CDS_000000057	Q2NKU0	CENPX	37.805	6.92e-07	48.9	43	Centromere protein X (CENP-X) (FANCM-interacting histone fold protein 2) (Fanconi anemia-associated polypeptide of 10 kDa) (Stimulated by retinoic acid gene 13 protein homolog)	CENPX FAAP10 MHF2 STRA13	Bos taurus (Bovine)	79	cell division [GO:0051301]; DNA repair [GO:0006281]; kinetochore assembly [GO:0051382]; replication fork processing [GO:0031297]; resolution of meiotic recombination intermediates [GO:0000712]	condensed chromosome kinetochore [GO:0000777]; FANCM-MHF complex [GO:0071821]; Fanconi anaemia nuclear complex [GO:0043240]	double-stranded DNA binding [GO:0003690]	-
CDS_000000059	Q949R4	DIOXL	35.714	1.97e-10	60.5	84	Extradiol ring-cleavage dioxygenase (AtLigB) (EC 1.13.11.-)	LIGB At4g15093 dl3590w	Arabidopsis thaliana (Mouse-ear cress)	269	cellular aromatic compound metabolic process [GO:0006725]	-	dioxygenase activity [GO:0051213]; ferrous iron binding [GO:0008198]; oxidoreductase activity, acting on single donors with incorporation of molecular oxygen [GO:0016701]; zinc ion binding [GO:0008270]	-
CDS_000000060	E9R598	FETC	65.152	1.63e-55	188	98	Iron transport multicopper oxidase fetC (EC 1.-.-.-) (Cell surface ferroxidase fetC)	fetC AFUA_5G03790	Neosartorya fumigata (strain ATCC MYA-4609 / Af293 / CBS 101355 / FGSC A1100) (Aspergillus fumigatus)	592	cellular response to iron ion starvation [GO:0010106]; iron ion transmembrane transport [GO:0034755]; reductive iron assimilation [GO:0033215]	cell [GO:0005623]; high-affinity iron permease complex [GO:0033573]; plasma membrane [GO:0005886]	copper ion binding [GO:0005507]; ferroxidase activity [GO:0004322]	-
CDS_000000061	E9R598	FETC	63.243	2.29e-77	248	100	Iron transport multicopper oxidase fetC (EC 1.-.-.-) (Cell surface ferroxidase fetC)	fetC AFUA_5G03790	Neosartorya fumigata (strain ATCC MYA-4609 / Af293 / CBS 101355 / FGSC A1100) (Aspergillus fumigatus)	592	cellular response to iron ion starvation [GO:0010106]; iron ion transmembrane transport [GO:0034755]; reductive iron assimilation [GO:0033215]	cell [GO:0005623]; high-affinity iron permease complex [GO:0033573]; plasma membrane [GO:0005886]	copper ion binding [GO:0005507]; ferroxidase activity [GO:0004322]	-
CDS_000000062	I1RMG9	FET3	62.264	5.28e-41	147	83	Iron transport multicopper oxidase FET3 (EC 1.-.-.-) (Cell surface ferroxidase FET3)	FET3 FG05159 FGRAMPH1_01T17241	Gibberella zeae (strain PH-1 / ATCC MYA-4620 / FGSC 9075 / NRRL 31084) (Wheat head blight fungus) (Fusarium graminearum)	622	ion transport [GO:0006811]; iron ion homeostasis [GO:0055072]	integral component of membrane [GO:0016021]; plasma membrane [GO:0005886]	copper ion binding [GO:0005507]; oxidoreductase activity [GO:0016491]	-
CDS_000000064	Q0V1Z7	DRS1	64.844	1.55e-30	120	93	ATP-dependent RNA helicase DRS1 (EC 3.6.4.13)	DRS1 SNOG_01967	Phaeosphaeria nodorum (strain SN15 / ATCC MYA-4574 / FGSC 10173) (Glume blotch fungus) (Parastagonospora nodorum)	808	ribosome biogenesis [GO:0042254]	nucleolus [GO:0005730]	ATP binding [GO:0005524]; RNA binding [GO:0003723]; RNA helicase activity [GO:0003724]	-
CDS_000000065	Q0V1Z7	DRS1	78.746	0	831	97	ATP-dependent RNA helicase DRS1 (EC 3.6.4.13)	DRS1 SNOG_01967	Phaeosphaeria nodorum (strain SN15 / ATCC MYA-4574 / FGSC 10173) (Glume blotch fungus) (Parastagonospora nodorum)	808	ribosome biogenesis [GO:0042254]	nucleolus [GO:0005730]	ATP binding [GO:0005524]; RNA binding [GO:0003723]; RNA helicase activity [GO:0003724]	-
CDS_000000066	G3Y417	YANB	32.692	1.06e-27	114	87	Decarboxylase yanB (EC 4.1.1.-) (Yanuthone D synthesis protein B)	yanB ASPNIDRAFT_44963	Aspergillus niger (strain ATCC 1015 / CBS 113.46 / FGSC A1144 / LSHB Ac4 / NCTC 3858a / NRRL 328 / USDA 3528.7)	368	terpenoid biosynthetic process [GO:0016114]	integral component of membrane [GO:0016021]	carboxy-lyase activity [GO:0016831]; hydrolase activity [GO:0016787]; metal ion binding [GO:0046872]	Secondary metabolite biosynthesis; terpenoid biosynthesis. {ECO:0000269|PubMed:24684908}.
CDS_000000068	Q93NG3	DHPH	28.256	1.4e-28	119	97	2,6-dihydroxypyridine 3-monooxygenase (2,6-DHPH) (EC 1.14.13.10)	dhpH	Paenarthrobacter nicotinovorans (Arthrobacter nicotinovorans)	397	nicotine catabolic process [GO:0019608]	-	2,6-dihydroxypyridine 3-monooxygenase activity [GO:0018663]; FAD binding [GO:0071949]; flavin adenine dinucleotide binding [GO:0050660]; protein homodimerization activity [GO:0042803]	Alkaloid degradation; nicotine degradation. {ECO:0000269|PubMed:11514508}.
CDS_000000069	Q0UY70	NM111	85.591	0	1626	99	Pro-apoptotic serine protease NMA111 (EC 3.4.21.-)	NMA111 SNOG_03294	Phaeosphaeria nodorum (strain SN15 / ATCC MYA-4574 / FGSC 10173) (Glume blotch fungus) (Parastagonospora nodorum)	1017	apoptotic process [GO:0006915]	nucleus [GO:0005634]	serine-type endopeptidase activity [GO:0004252]	-
CDS_000000072	P53933	APP1	29.878	5.32e-10	63.9	49	Phosphatidate phosphatase APP1 (PAP) (EC 3.1.3.4) (Actin patch protein 1)	APP1 YNL094W N2219	Saccharomyces cerevisiae (strain ATCC 204508 / S288c) (Baker's yeast)	587	cellular lipid metabolic process [GO:0044255]	actin cortical patch [GO:0030479]	phosphatidate phosphatase activity [GO:0008195]	-
CDS_000000073	B7NLB5	RUTB	27.53	6.27e-26	106	92	Peroxyureidoacrylate/ureidoacrylate amidohydrolase RutB (EC 3.5.1.110) (Ureidoacrylate amidohydrolase)	rutB ECIAI39_2144	Escherichia coli O7:K1 (strain IAI39 / ExPEC)	230	nitrogen utilization [GO:0019740]; uracil catabolic process [GO:0006212]	-	hydrolase activity, acting on carbon-nitrogen (but not peptide) bonds, in linear amides [GO:0016811]	-
CDS_000000074	Q10279	FUR4	31.373	6.23e-10	60.1	82	Uracil permease	fur4 SPAC1399.03	Schizosaccharomyces pombe (strain 972 / ATCC 24843) (Fission yeast)	581	uracil import across plasma membrane [GO:0098721]	endoplasmic reticulum [GO:0005783]; fungal-type vacuole [GO:0000324]; Golgi apparatus [GO:0005794]; Golgi membrane [GO:0000139]; integral component of membrane [GO:0016021]; plasma membrane [GO:0005886]; plasma membrane raft [GO:0044853]	nucleobase transmembrane transporter activity [GO:0015205]; uracil:cation symporter activity [GO:0015505]; uracil transmembrane transporter activity [GO:0015210]	-
CDS_000000075	P94575	ALLP	30.488	4.1e-21	94.4	81	Probable allantoin permease (Allantoin transport protein)	pucI ywoE BSU36470	Bacillus subtilis (strain 168)	490	-	integral component of membrane [GO:0016021]; plasma membrane [GO:0005886]	nucleobase transmembrane transporter activity [GO:0015205]	-
CDS_000000078	P38486	LEG3	43.75	3.38e-09	59.7	33	Galectin-3 (Gal-3) (35 kDa lectin) (Carbohydrate-binding protein 35) (CBP 35) (Galactose-specific lectin 3) (IgE-binding protein) (Laminin-binding protein) (Lectin L-29) (Mac-2 antigen)	LGALS3	Canis lupus familiaris (Dog) (Canis familiaris)	296	cell differentiation [GO:0030154]; eosinophil chemotaxis [GO:0048245]; innate immune response [GO:0045087]; macrophage chemotaxis [GO:0048246]; monocyte chemotaxis [GO:0002548]; mRNA processing [GO:0006397]; negative regulation of endocytosis [GO:0045806]; negative regulation of extrinsic apoptotic signaling pathway [GO:2001237]; neutrophil chemotaxis [GO:0030593]; positive chemotaxis [GO:0050918…	cytoplasm [GO:0005737]; extracellular space [GO:0005615]; immunological synapse [GO:0001772]; nucleus [GO:0005634]; spliceosomal complex [GO:0005681]	carbohydrate binding [GO:0030246]; IgE binding [GO:0019863]; laminin binding [GO:0043236]	-
CDS_000000079	Q12611	ARGI	78.302	2.86e-52	172	100	Arginase (EC 3.5.3.1)	agaA AN2901	Emericella nidulans (strain FGSC A4 / ATCC 38163 / CBS 112.46 / NRRL 194 / M139) (Aspergillus nidulans)	324	arginine catabolic process to ornithine [GO:0019547]; urea cycle [GO:0000050]	cytoplasm [GO:0005737]; cytosol [GO:0005829]	arginase activity [GO:0004053]; manganese ion binding [GO:0030145]	Nitrogen metabolism; urea cycle; L-ornithine and urea from L-arginine: step 1/1. {ECO:0000250|UniProtKB:P05089}.
CDS_000000080	P40906	ARGI	70.27	1.37e-95	287	99	Arginase (EC 3.5.3.1)	ARG CPC735_005980	Coccidioides posadasii (strain C735) (Valley fever fungus)	322	arginine metabolic process [GO:0006525]; urea cycle [GO:0000050]	-	arginase activity [GO:0004053]; metal ion binding [GO:0046872]	Nitrogen metabolism; urea cycle; L-ornithine and urea from L-arginine: step 1/1. {ECO:0000250|UniProtKB:P05089}.
CDS_000000081	Q478W6	Y3887	37.662	6.2e-09	53.5	65	UPF0235 protein Daro_3887	Daro_3887	Dechloromonas aromatica (strain RCB)	97	-	-	-	-
CDS_000000082	D4ATS1	A7637	40.411	1.71e-24	100	69	Uncharacterized secreted protein ARB_07637	ARB_07637	Arthroderma benhamiae (strain ATCC MYA-4681 / CBS 112371) (Trichophyton mentagrophytes)	195	-	extracellular region [GO:0005576]	-	-
CDS_000000083	Q0UYV9	CMR1	81.304	0	798	94	DNA damage-binding protein CMR1	SNOG_03055	Phaeosphaeria nodorum (strain SN15 / ATCC MYA-4574 / FGSC 10173) (Glume blotch fungus) (Parastagonospora nodorum)	519	cellular response to DNA damage stimulus [GO:0006974]; regulation of DNA damage checkpoint [GO:2000001]	nucleus [GO:0005634]	DNA binding [GO:0003677]	-
CDS_000000084	O13850	COQ9	38.739	1.14e-21	91.3	90	Ubiquinone biosynthesis protein coq9, mitochondrial	coq9 SPAC19G12.11	Schizosaccharomyces pombe (strain 972 / ATCC 24843) (Fission yeast)	250	ubiquinone biosynthetic process [GO:0006744]	mitochondrial inner membrane [GO:0005743]; mitochondrion [GO:0005739]	lipid binding [GO:0008289]	Cofactor biosynthesis; ubiquinone biosynthesis. {ECO:0000250|UniProtKB:Q05779}.
CDS_000000085	Q01115	FRQ	32.54	4.63e-53	201	65	Frequency clock protein	FRQ	Leptosphaeria australiensis (Marine fungus) (Metasphaeria australiensis)	992	circadian rhythm [GO:0007623]; regulation of transcription, DNA-templated [GO:0006355]	cytoplasm [GO:0005737]; nucleus [GO:0005634]	-	-
CDS_000000086	M1BYJ7	ENDB1	38.217	2.7e-64	221	77	External alternative NAD(P)H-ubiquinone oxidoreductase B1, mitochondrial (EC 1.6.5.9) (External alternative NADH dehydrogenase NDB1) (NADH:ubiquinone reductase (non-electrogenic) NDB1)	NDB1 PGSC0003DMG400021670	Solanum tuberosum (Potato)	577	oxidation-reduction process [GO:0055114]	mitochondrial inner membrane [GO:0005743]; mitochondrial intermembrane space [GO:0005758]; peroxisome [GO:0005777]	calcium ion binding [GO:0005509]; oxidoreductase activity [GO:0016491]	-
CDS_000000087	Q9P6M3	MIS14	26.606	7.71e-16	77	93	Kinetochore protein mis14 (NMS complex subunit mis14)	mis14 SPAC688.02c	Schizosaccharomyces pombe (strain 972 / ATCC 24843) (Fission yeast)	210	cell division [GO:0051301]; meiotic cell cycle [GO:0051321]; mitotic sister chromatid segregation [GO:0000070]	condensed chromosome, centromeric region [GO:0000779]; condensed nuclear chromosome inner kinetochore [GO:0000941]; condensed nuclear chromosome kinetochore [GO:0000778]; cytosol [GO:0005829]; MIS12/MIND type complex [GO:0000444]; NMS complex [GO:0031617]; nuclear MIS12/MIND complex [GO:0000818]; nucleus [GO:0005634]	-	-
CDS_000000089	P33277	GAP1	35.51	4.57e-38	145	98	GTPase-activating protein (Ras GTPase-activating protein)	gap1 sar1 src1 SPBC646.12c	Schizosaccharomyces pombe (strain 972 / ATCC 24843) (Fission yeast)	766	cell morphogenesis involved in conjugation with cellular fusion [GO:0000753]; negative regulation of Ras protein signal transduction [GO:0046580]; regulation of cell morphogenesis involved in conjugation with cellular fusion [GO:1905708]; signal transduction involved in positive regulation of conjugation with cellular fusion [GO:0032005]	cell cortex of cell tip [GO:0051285]; cell periphery [GO:0071944]; cortical dynamic polarity patch [GO:0090726]; cytosol [GO:0005829]; division septum [GO:0000935]; mating projection [GO:0005937]; nucleus [GO:0005634]	GTPase activator activity [GO:0005096]	-
CDS_000000090	P33277	GAP1	44.364	3.49e-73	244	96	GTPase-activating protein (Ras GTPase-activating protein)	gap1 sar1 src1 SPBC646.12c	Schizosaccharomyces pombe (strain 972 / ATCC 24843) (Fission yeast)	766	cell morphogenesis involved in conjugation with cellular fusion [GO:0000753]; negative regulation of Ras protein signal transduction [GO:0046580]; regulation of cell morphogenesis involved in conjugation with cellular fusion [GO:1905708]; signal transduction involved in positive regulation of conjugation with cellular fusion [GO:0032005]	cell cortex of cell tip [GO:0051285]; cell periphery [GO:0071944]; cortical dynamic polarity patch [GO:0090726]; cytosol [GO:0005829]; division septum [GO:0000935]; mating projection [GO:0005937]; nucleus [GO:0005634]	GTPase activator activity [GO:0005096]	-
CDS_000000092	Q01358	BLI3	54.688	1.31e-13	67.4	64	Protein bli-3	bli-3 NCU07267	Neurospora crassa (strain ATCC 24698 / 74-OR23-1A / CBS 708.71 / DSM 1257 / FGSC 987)	209	-	-	cofactor binding [GO:0048037]	-
CDS_000000093	Q9P3W6	YLI2	37.584	8.18e-44	160	95	Uncharacterized protein C458.02c	SPAC458.02c	Schizosaccharomyces pombe (strain 972 / ATCC 24843) (Fission yeast)	468	intracellular mRNA localization [GO:0008298]; mRNA metabolic process [GO:0016071]	cytosol [GO:0005829]; endoplasmic reticulum [GO:0005783]; nuclear outer membrane-endoplasmic reticulum membrane network [GO:0042175]; ribonucleoprotein complex [GO:1990904]	-	-
CDS_000000095	P06174	HEM4	33.445	9.25e-33	127	96	Uroporphyrinogen-III synthase (UROIIIS) (UROS) (EC 4.2.1.75) (Hydroxymethylbilane hydrolyase [cyclizing]) (Uroporphyrinogen-III cosynthase)	HEM4 ORF1 YOR278W O5463	Saccharomyces cerevisiae (strain ATCC 204508 / S288c) (Baker's yeast)	275	heme biosynthetic process [GO:0006783]; protoporphyrinogen IX biosynthetic process [GO:0006782]; uroporphyrinogen III biosynthetic process [GO:0006780]	-	uroporphyrinogen-III synthase activity [GO:0004852]	Porphyrin-containing compound metabolism; protoporphyrin-IX biosynthesis; coproporphyrinogen-III from 5-aminolevulinate: step 3/4.
CDS_000000097	Q5AU81	AFCA	58.478	0	692	99	Alpha-fucosidase A (EC 3.2.1.51) (Alpha-L-fucoside fucohydrolase A)	afcA AN8149	Emericella nidulans (strain FGSC A4 / ATCC 38163 / CBS 112.46 / NRRL 194 / M139) (Aspergillus nidulans)	809	polysaccharide catabolic process [GO:0000272]; xyloglucan metabolic process [GO:0010411]	extracellular region [GO:0005576]	alpha-L-fucosidase activity [GO:0004560]	-
CDS_000000098	Q9UTB4	MSS51	36.126	1.11e-28	117	64	Protein mss51	mss51 SPAC25B8.04c	Schizosaccharomyces pombe (strain 972 / ATCC 24843) (Fission yeast)	378	mRNA processing [GO:0006397]; positive regulation of mitochondrial translation [GO:0070131]; RNA splicing [GO:0008380]	endoplasmic reticulum [GO:0005783]; extrinsic component of mitochondrial inner membrane [GO:0031314]; mitochondrial matrix [GO:0005759]	translation regulator activity [GO:0045182]	-
CDS_000000099	P32335	MSS51	37.912	1.84e-38	142	94	Protein MSS51, mitochondrial (Mitochondrial splicing suppressor protein 51)	MSS51 YLR203C L8167.17	Saccharomyces cerevisiae (strain ATCC 204508 / S288c) (Baker's yeast)	436	mitochondrial respiratory chain complex IV assembly [GO:0033617]; mRNA processing [GO:0006397]; positive regulation of mitochondrial translation [GO:0070131]; RNA splicing [GO:0008380]	extrinsic component of mitochondrial inner membrane [GO:0031314]; mitochondrion [GO:0005739]	translation regulator activity [GO:0045182]	-
CDS_000000102	Q5ZID0	NMRL1	34.659	1.24e-21	97.8	40	NmrA-like family domain-containing protein 1	NMRAL1 RCJMB04_27o15	Gallus gallus (Chicken)	296	-	nucleus [GO:0005634]; perinuclear region of cytoplasm [GO:0048471]	-	-
CDS_000000105	D4AZY1	A1751	29.392	1.48e-22	101	65	Probable 1-alkyl-2-acetylglycerophosphocholine esterase (EC 3.1.1.47)	ARB_01751	Arthroderma benhamiae (strain ATCC MYA-4681 / CBS 112371) (Trichophyton mentagrophytes)	387	lipid catabolic process [GO:0016042]	extracellular region [GO:0005576]	1-alkyl-2-acetylglycerophosphocholine esterase activity [GO:0003847]	-
CDS_000000107	B5WWZ9	FAO2	35.019	1.19e-89	303	70	Long-chain-alcohol oxidase FAO2 (EC 1.1.3.20) (Long-chain fatty alcohol oxidase 2)	FAO2	Lotus japonicus (Lotus corniculatus var. japonicus)	750	-	integral component of membrane [GO:0016021]	flavin adenine dinucleotide binding [GO:0050660]; long-chain-alcohol oxidase activity [GO:0046577]	-
CDS_000000109	Q9HGN6	DUS1	41.623	3.16e-88	282	77	tRNA-dihydrouridine(16/17) synthase [NAD(P)(+)] (EC 1.3.1.88) (tRNA-dihydrouridine synthase 1)	dus1 SPBC36B7.04	Schizosaccharomyces pombe (strain 972 / ATCC 24843) (Fission yeast)	399	tRNA dihydrouridine synthesis [GO:0002943]	mitochondrion [GO:0005739]; nucleus [GO:0005634]	flavin adenine dinucleotide binding [GO:0050660]; tRNA-dihydrouridine17 synthase activity [GO:0102263]; tRNA dihydrouridine synthase activity [GO:0017150]	-
CDS_000000111	Q01738	CDH	33.902	8.09e-72	249	98	Cellobiose dehydrogenase (CDH) (EC 1.1.99.18) (Cellobiose-quinone oxidoreductase)	CDH-1; CDH-2	Phanerochaete chrysosporium (White-rot fungus) (Sporotrichum pruinosum)	773	cellulose catabolic process [GO:0030245]	extracellular region [GO:0005576]	cellobiose dehydrogenase (acceptor) activity [GO:0047735]; flavin adenine dinucleotide binding [GO:0050660]; metal ion binding [GO:0046872]	-
CDS_000000113	P32901	PTR2	45.068	1.16e-165	493	95	Peptide transporter PTR2 (Peptide permease PTR2)	PTR2 YKR093W YKR413	Saccharomyces cerevisiae (strain ATCC 204508 / S288c) (Baker's yeast)	601	dipeptide transport [GO:0042938]; peptide transport [GO:0015833]; protein transport [GO:0015031]; tripeptide transport [GO:0042939]	cell periphery [GO:0071944]; fungal-type vacuole [GO:0000324]; integral component of membrane [GO:0016021]; plasma membrane [GO:0005886]	dipeptide transmembrane transporter activity [GO:0071916]; oligopeptide transmembrane transporter activity [GO:0035673]; peptide:proton symporter activity [GO:0015333]; peptide transmembrane transporter activity [GO:1904680]; tripeptide transmembrane transporter activity [GO:0042937]	-
CDS_000000114	A2QY22	CHL1	52.632	6.38e-170	508	99	ATP-dependent DNA helicase chl1 (EC 3.6.4.12) (Chromosome loss protein 1)	chl1 An11g11040	Aspergillus niger (strain CBS 513.88 / FGSC A1513)	874	cell cycle [GO:0007049]; nucleobase-containing compound metabolic process [GO:0006139]	nucleus [GO:0005634]	ATP binding [GO:0005524]; DNA binding [GO:0003677]; DNA helicase activity [GO:0003678]	-
CDS_000000115	A1D8E4	CHL1	49.711	7.28e-106	336	96	ATP-dependent DNA helicase chl1 (EC 3.6.4.12) (Chromosome loss protein 1)	chl1 NFIA_071590	Neosartorya fischeri (strain ATCC 1020 / DSM 3700 / CBS 544.65 / FGSC A1164 / JCM 1740 / NRRL 181 / WB 181) (Aspergillus fischerianus)	861	cell cycle [GO:0007049]; nucleobase-containing compound metabolic process [GO:0006139]	nucleus [GO:0005634]	ATP binding [GO:0005524]; DNA binding [GO:0003677]; DNA helicase activity [GO:0003678]	-
CDS_000000117	B8G5X1	MOAC	54.777	7.58e-45	163	20	Cyclic pyranopterin monophosphate synthase (EC 4.6.1.17) (Molybdenum cofactor biosynthesis protein C)	moaC Cagg_2842	Chloroflexus aggregans (strain MD-66 / DSM 9485)	165	Mo-molybdopterin cofactor biosynthetic process [GO:0006777]	-	cyclic pyranopterin monophosphate synthase activity [GO:0061799]	Cofactor biosynthesis; molybdopterin biosynthesis. {ECO:0000255|HAMAP-Rule:MF_01224}.
CDS_000000118	Q54NM6	MOCS1	50.305	1.79e-101	318	99	Molybdenum cofactor biosynthesis protein 1 [Includes: GTP 3',8-cyclase (EC 4.1.99.22) (Molybdenum cofactor biosynthesis protein A); Cyclic pyranopterin monophosphate synthase (EC 4.6.1.17) (Molybdenum cofactor biosynthesis protein C)]	mocs1 DDB_G0285137	Dictyostelium discoideum (Slime mold)	630	Mo-molybdopterin cofactor biosynthetic process [GO:0006777]	molybdopterin synthase complex [GO:0019008]	4 iron, 4 sulfur cluster binding [GO:0051539]; cyclic pyranopterin monophosphate synthase activity [GO:0061799]; GTP 3',8'-cyclase activity [GO:0061798]; GTP binding [GO:0005525]; metal ion binding [GO:0046872]	Cofactor biosynthesis; molybdopterin biosynthesis.
CDS_000000119	O00107	PHYA	49.861	7.39e-116	350	99	3-phytase A (EC 3.1.3.8) (3 phytase A) (Myo-inositol hexakisphosphate phosphohydrolase A) (Myo-inositol-hexaphosphate 3-phosphohydrolase A)	PHYA	Thermothelomyces thermophilus (Myceliophthora thermophila)	487	-	extracellular region [GO:0005576]	3-phytase activity [GO:0016158]	-
CDS_000000120	P19807	HNM1	36.429	6.43e-43	160	80	Choline transport protein	HNM1 CTR CTR1 YGL077C	Saccharomyces cerevisiae (strain ATCC 204508 / S288c) (Baker's yeast)	563	(R)-carnitine transport [GO:1900749]; amino acid transport [GO:0006865]; choline transport [GO:0015871]; ethanolamine transport [GO:0034229]; glycine betaine transport [GO:0031460]	cell periphery [GO:0071944]; endoplasmic reticulum [GO:0005783]; integral component of membrane [GO:0016021]	(R)-carnitine transmembrane transporter activity [GO:1901235]; choline transmembrane transporter activity [GO:0015220]; ethanolamine transmembrane transporter activity [GO:0034228]	-
CDS_000000121	P16543	DHK2	32.086	1.86e-23	98.2	100	Granaticin polyketide synthase putative ketoacyl reductase 2 (EC 1.3.1.-) (ORF6)	gra-orf6	Streptomyces violaceoruber	249	antibiotic biosynthetic process [GO:0017000]	-	oxidoreductase activity [GO:0016491]	Antibiotic biosynthesis; granaticin biosynthesis.
CDS_000000125	Q8X1D8	NAO	57.143	3.08e-60	199	97	Nitroalkane oxidase (NAO) (EC 1.7.3.1)	-	Fusarium oxysporum (Fusarium vascular wilt)	439	nitrogen compound metabolic process [GO:0006807]; oxidation-reduction process [GO:0055114]	-	FAD binding [GO:0071949]; nitroalkane oxidase activity [GO:0052664]; nitroethane oxidase activity [GO:0050141]; oxidoreductase activity, acting on the CH-CH group of donors [GO:0016627]	-
CDS_000000126	P14685	PSMD3	30.709	3.16e-07	52.8	72	26S proteasome non-ATPase regulatory subunit 3 (26S proteasome regulatory subunit RPN3) (26S proteasome regulatory subunit S3) (Proteasome subunit p58) (Transplantation antigen P91A) (Tum-P91A antigen)	Psmd3 P91a Tstap91a	Mus musculus (Mouse)	530	regulation of protein catabolic process [GO:0042176]; ubiquitin-dependent protein catabolic process [GO:0006511]	proteasome accessory complex [GO:0022624]; proteasome complex [GO:0000502]; proteasome regulatory particle [GO:0005838]; proteasome regulatory particle, lid subcomplex [GO:0008541]	enzyme regulator activity [GO:0030234]	-
CDS_000000127	O42897	RPN3	56.688	2.03e-117	355	95	Probable 26S proteasome regulatory subunit rpn3	rpn3 SPBC119.01 SPBPJ4664.07	Schizosaccharomyces pombe (strain 972 / ATCC 24843) (Fission yeast)	497	positive regulation of mitotic metaphase/anaphase transition [GO:0045842]; proteasome-mediated ubiquitin-dependent protein catabolic process [GO:0043161]; regulation of protein catabolic process [GO:0042176]; ubiquitin-dependent protein catabolic process [GO:0006511]	nucleus [GO:0005634]; proteasome regulatory particle, lid subcomplex [GO:0008541]	enzyme regulator activity [GO:0030234]	-
CDS_000000128	Q9J569	V162	36.806	8.14e-11	64.7	59	Putative ankyrin repeat protein FPV162	FPV162	Fowlpox virus (strain NVSL) (FPV)	603	-	-	-	-
CDS_000000129	P47139	YJ68	38.326	6.37e-91	308	50	Uncharacterized protein YJR098C	YJR098C J1936	Saccharomyces cerevisiae (strain ATCC 204508 / S288c) (Baker's yeast)	656	lipid metabolic process [GO:0006629]	cytoplasm [GO:0005737]; mitochondrion [GO:0005739]	O-acyltransferase activity [GO:0008374]	-
CDS_000000130	P33748	MSN2	45.455	1.22e-06	53.9	15	Zinc finger protein MSN2 (Multicopy suppressor of SNF1 protein 2)	MSN2 YMR037C YM9532.02C	Saccharomyces cerevisiae (strain ATCC 204508 / S288c) (Baker's yeast)	704	age-dependent response to oxidative stress involved in chronological cell aging [GO:0001324]; amino acid homeostasis [GO:0080144]; cellular response to blue light [GO:0071483]; cellular response to methylmercury [GO:0071406]; chromatin remodeling [GO:0006338]; positive regulation of transcription by RNA polymerase II [GO:0045944]; positive regulation of transcription from RNA polymerase II promot…	cytoplasm [GO:0005737]; cytosol [GO:0005829]; nucleus [GO:0005634]	DNA-binding transcription factor activity, RNA polymerase II-specific [GO:0000981]; metal ion binding [GO:0046872]; proximal promoter sequence-specific DNA binding [GO:0000987]	-
CDS_000000132	Q2HJ41	PRP18	34.263	9.53e-35	135	61	Pre-mRNA-splicing factor 18 (PRP18 homolog)	PRPF18	Bos taurus (Bovine)	342	generation of catalytic spliceosome for second transesterification step [GO:0000350]; nuclear retention of unspliced pre-mRNA at the site of transcription [GO:0071048]	nuclear speck [GO:0016607]; U2-type post-spliceosomal complex [GO:0071021]; U4/U6 x U5 tri-snRNP complex [GO:0046540]; U5 snRNP [GO:0005682]	-	-
CDS_000000133	Q0V254	DML1	86.294	9.14e-120	356	99	Protein DML1	DML1 SNOG_01910	Phaeosphaeria nodorum (strain SN15 / ATCC MYA-4574 / FGSC 10173) (Glume blotch fungus) (Parastagonospora nodorum)	521	mitochondrial genome maintenance [GO:0000002]; mitochondrion distribution [GO:0048311]; mitotic sister chromatid segregation [GO:0000070]; mitotic spindle assembly [GO:0090307]	cytoplasm [GO:0005737]; mitochondrion [GO:0005739]	-	-
CDS_000000135	Q4WR75	FREB	27.324	2.76e-40	160	79	Ferric/cupric reductase transmembrane component B (EC 1.-.-.-) (Ferric reductase B) (Ferrireductase B) (Ferric-chelate reductase B) (Metalloreductase freB)	freB fre2 AFUA_1G17270	Neosartorya fumigata (strain ATCC MYA-4609 / Af293 / CBS 101355 / FGSC A1100) (Aspergillus fumigatus)	743	cellular iron ion homeostasis [GO:0006879]; cellular response to iron ion starvation [GO:0010106]; copper ion import [GO:0015677]; iron ion transport [GO:0006826]	cell [GO:0005623]; integral component of membrane [GO:0016021]; plasma membrane [GO:0005886]	ferric-chelate reductase activity [GO:0000293]; metal ion binding [GO:0046872]	-
CDS_000000136	Q10250	YD22	57.627	6.44e-16	82.8	16	Uncharacterized protein C56F8.02	SPAC56F8.02	Schizosaccharomyces pombe (strain 972 / ATCC 24843) (Fission yeast)	1517	-	cell division site [GO:0032153]; integral component of membrane [GO:0016021]; mitotic spindle [GO:0072686]	catalytic activity [GO:0003824]	-
CDS_000000137	Q10250	YD22	54.335	1.55e-53	189	99	Uncharacterized protein C56F8.02	SPAC56F8.02	Schizosaccharomyces pombe (strain 972 / ATCC 24843) (Fission yeast)	1517	-	cell division site [GO:0032153]; integral component of membrane [GO:0016021]; mitotic spindle [GO:0072686]	catalytic activity [GO:0003824]	-
CDS_000000138	Q10250	YD22	47.15	4.12e-122	392	98	Uncharacterized protein C56F8.02	SPAC56F8.02	Schizosaccharomyces pombe (strain 972 / ATCC 24843) (Fission yeast)	1517	-	cell division site [GO:0032153]; integral component of membrane [GO:0016021]; mitotic spindle [GO:0072686]	catalytic activity [GO:0003824]	-
CDS_000000139	Q10250	YD22	51.969	0	665	80	Uncharacterized protein C56F8.02	SPAC56F8.02	Schizosaccharomyces pombe (strain 972 / ATCC 24843) (Fission yeast)	1517	-	cell division site [GO:0032153]; integral component of membrane [GO:0016021]; mitotic spindle [GO:0072686]	catalytic activity [GO:0003824]	-
CDS_000000140	O14734	ACOT8	40.764	2.36e-26	106	86	Acyl-coenzyme A thioesterase 8 (Acyl-CoA thioesterase 8) (EC 3.1.2.1) (EC 3.1.2.11) (EC 3.1.2.2) (EC 3.1.2.3) (EC 3.1.2.5) (Choloyl-coenzyme A thioesterase) (EC 3.1.2.27) (HIV-Nef-associated acyl-CoA thioesterase) (Peroxisomal acyl-CoA thioesterase 2) (PTE-2) (Peroxisomal acyl-coenzyme A thioester hydrolase 1) (PTE-1) (Peroxisomal long-chain acyl-CoA thioesterase 1) (Thioesterase II) (hACTE-III) …	ACOT8 ACTEIII PTE1	Homo sapiens (Human)	319	acyl-CoA metabolic process [GO:0006637]; alpha-linolenic acid metabolic process [GO:0036109]; bile acid biosynthetic process [GO:0006699]; dicarboxylic acid catabolic process [GO:0043649]; fatty acid beta-oxidation using acyl-CoA oxidase [GO:0033540]; fatty acid catabolic process [GO:0009062]; negative regulation of CD4 biosynthetic process [GO:0045225]; peroxisome fission [GO:0016559]; protein t…	cytosol [GO:0005829]; peroxisomal matrix [GO:0005782]	acetoacetyl-CoA hydrolase activity [GO:0047603]; acetyl-CoA hydrolase activity [GO:0003986]; acyl-CoA hydrolase activity [GO:0047617]; carboxylic ester hydrolase activity [GO:0052689]; choloyl-CoA hydrolase activity [GO:0033882]; CoA hydrolase activity [GO:0016289]; hydroxymethylglutaryl-CoA hydrolase activity [GO:0047994]; medium-chain acyl-CoA hydrolase activity [GO:0052815]; myristoyl-CoA hydr…	Lipid metabolism; fatty acid metabolism. {ECO:0000305|PubMed:10944470, ECO:0000305|PubMed:9299485}.
CDS_000000141	Q8VHK0	ACOT8	50	3.71e-16	77.4	40	Acyl-coenzyme A thioesterase 8 (Acyl-CoA thioesterase 8) (EC 3.1.2.1) (EC 3.1.2.11) (EC 3.1.2.2) (EC 3.1.2.3) (EC 3.1.2.5) (Choloyl-coenzyme A thioesterase) (EC 3.1.2.27) (Peroxisomal acyl-coenzyme A thioester hydrolase 1) (PTE-1) (Peroxisomal long-chain acyl-CoA thioesterase 1)	Acot8 Pte1	Rattus norvegicus (Rat)	320	acyl-CoA metabolic process [GO:0006637]; dicarboxylic acid catabolic process [GO:0043649]; fatty acid catabolic process [GO:0009062]; negative regulation of CD4 biosynthetic process [GO:0045225]; peroxisome fission [GO:0016559]	peroxisomal matrix [GO:0005782]; peroxisome [GO:0005777]	acetoacetyl-CoA hydrolase activity [GO:0047603]; acetyl-CoA hydrolase activity [GO:0003986]; acyl-CoA hydrolase activity [GO:0047617]; carboxylic ester hydrolase activity [GO:0052689]; choloyl-CoA hydrolase activity [GO:0033882]; hydroxymethylglutaryl-CoA hydrolase activity [GO:0047994]; medium-chain acyl-CoA hydrolase activity [GO:0052815]; myristoyl-CoA hydrolase activity [GO:0102991]; palmitoy…	-
CDS_000000142	A0A084B9Z7	SAT9	51.351	1.14e-15	79.3	28	Satratoxin biosynthesis SC1 cluster transcription factor SAT9 (Satratoxin biosynthesis SC1 cluster protein 9)	SAT9 S7711_07283	Stachybotrys chartarum (strain CBS 109288 / IBT 7711) (Toxic black mold) (Stilbospora chartarum)	208	-	nucleus [GO:0005634]	-	-
CDS_000000143	P55809	SCOT1	50.99	2.91e-62	209	82	Succinyl-CoA:3-ketoacid coenzyme A transferase 1, mitochondrial (EC 2.8.3.5) (3-oxoacid CoA-transferase 1) (Somatic-type succinyl-CoA:3-oxoacid CoA-transferase) (SCOT-s)	OXCT1 OXCT SCOT	Homo sapiens (Human)	520	adipose tissue development [GO:0060612]; brain development [GO:0007420]; cellular ketone body metabolic process [GO:0046950]; heart development [GO:0007507]; ketone body catabolic process [GO:0046952]; ketone catabolic process [GO:0042182]; positive regulation of insulin secretion involved in cellular response to glucose stimulus [GO:0035774]; response to activity [GO:0014823]; response to ethano…	mitochondrial matrix [GO:0005759]; mitochondrion [GO:0005739]; nucleoplasm [GO:0005654]	3-oxoacid CoA-transferase activity [GO:0008260]; protein homodimerization activity [GO:0042803]	Ketone metabolism; succinyl-CoA degradation; acetoacetyl-CoA from succinyl-CoA: step 1/1.
CDS_000000144	Q54JD9	SCOT	51.515	3.74e-98	304	99	Probable succinyl-CoA:3-ketoacid coenzyme A transferase, mitochondrial (EC 2.8.3.5) (3-oxoacid CoA-transferase)	oxct1 DDB_G0288105	Dictyostelium discoideum (Slime mold)	509	cellular ketone body metabolic process [GO:0046950]; ketone body catabolic process [GO:0046952]	mitochondrion [GO:0005739]; phagocytic vesicle [GO:0045335]	3-oxoacid CoA-transferase activity [GO:0008260]	Ketone metabolism; succinyl-CoA degradation; acetoacetyl-CoA from succinyl-CoA: step 1/1.
CDS_000000145	Q96UM2	LAC3	36.893	1.74e-18	84	83	Laccase-3 (EC 1.10.3.2) (Benzenediol:oxygen oxidoreductase 3) (Diphenol oxidase 3) (Urishiol oxidase 3) (Fragment)	lcc3	Botryotinia fuckeliana (Noble rot fungus) (Botrytis cinerea)	454	lignin catabolic process [GO:0046274]	extracellular region [GO:0005576]	copper ion binding [GO:0005507]; hydroquinone:oxygen oxidoreductase activity [GO:0052716]	-
CDS_000000146	P06811	LAC1	36.184	1.89e-13	71.6	90	Laccase (EC 1.10.3.2) (Benzenediol:oxygen oxidoreductase) (Diphenol oxidase) (Urishiol oxidase)	lacc NCU04528	Neurospora crassa (strain ATCC 24698 / 74-OR23-1A / CBS 708.71 / DSM 1257 / FGSC 987)	619	lignin catabolic process [GO:0046274]	extracellular region [GO:0005576]	copper ion binding [GO:0005507]; hydroquinone:oxygen oxidoreductase activity [GO:0052716]	-
CDS_000000148	P39006	PSD1	47.009	1.75e-60	204	97	Phosphatidylserine decarboxylase proenzyme 1, mitochondrial (EC 4.1.1.65) [Cleaved into: Phosphatidylserine decarboxylase 1 beta chain; Phosphatidylserine decarboxylase 1 alpha chain]	PSD1 YNL169C N1692	Saccharomyces cerevisiae (strain ATCC 204508 / S288c) (Baker's yeast)	500	phosphatidylcholine biosynthetic process [GO:0006656]; phosphatidylethanolamine biosynthetic process [GO:0006646]; positive regulation of mitochondrial fusion [GO:0010636]; positive regulation of protein processing [GO:0010954]; protein autoprocessing [GO:0016540]	integral component of mitochondrial inner membrane [GO:0031305]; mitochondrion [GO:0005739]	phosphatidylserine decarboxylase activity [GO:0004609]	Phospholipid metabolism; phosphatidylethanolamine biosynthesis; phosphatidylethanolamine from CDP-diacylglycerol: step 2/2. {ECO:0000255|HAMAP-Rule:MF_03208, ECO:0000305|PubMed:8407984}.
CDS_000000151	Q9P2S5	WRP73	31.629	3.27e-29	122	60	WD repeat-containing protein WRAP73 (WD repeat-containing protein 8) (WD repeat-containing protein antisense to TP73 gene)	WRAP73 WDR8	Homo sapiens (Human)	460	cell projection organization [GO:0030030]; mitotic spindle assembly [GO:0090307]; positive regulation of non-motile cilium assembly [GO:1902857]	centriole [GO:0005814]; centrosome [GO:0005813]; ciliary basal body [GO:0036064]; cytoplasm [GO:0005737]	-	-
CDS_000000154	P36218	XYN1	38.542	6.4e-14	67.8	99	Endo-1,4-beta-xylanase 1 (EX 1) (Xylanase 1) (EC 3.2.1.8) (1,4-beta-D-xylan xylanohydrolase 1) (Acidic endo-beta-1,4-xylanase)	xyn1 M419DRAFT_38418	Hypocrea jecorina (strain ATCC 56765 / BCRC 32924 / NRRL 11460 / Rut C-30) (Trichoderma reesei)	229	xylan catabolic process [GO:0045493]	extracellular region [GO:0005576]	endo-1,4-beta-xylanase activity [GO:0031176]	Glycan degradation; xylan degradation. {ECO:0000255|PROSITE-ProRule:PRU01097}.
CDS_000000155	W0HJ53	XYN2	60.227	1.48e-24	97.1	97	Endo-1,4-beta-xylanase 2 (Xylanase 2) (EC 3.2.1.8) (1,4-beta-D-xylan xylanohydrolase 2)	xyn2	Rhizopus oryzae (Mucormycosis agent) (Rhizopus arrhizus var. delemar)	216	xylan catabolic process [GO:0045493]	extracellular region [GO:0005576]	endo-1,4-beta-xylanase activity [GO:0031176]	Glycan degradation; xylan degradation.
CDS_000000157	Q94AH3	NIPA4	49.383	2.92e-24	98.2	80	Probable magnesium transporter NIPA4	At1g71900 F17M19.5	Arabidopsis thaliana (Mouse-ear cress)	343	magnesium ion transport [GO:0015693]	early endosome [GO:0005769]; integral component of membrane [GO:0016021]; plasma membrane [GO:0005886]	magnesium ion transmembrane transporter activity [GO:0015095]	-
CDS_000000159	Q5RA77	COPD	35.537	1.26e-93	303	80	Coatomer subunit delta (Archain) (Delta-coat protein) (Delta-COP)	ARCN1 COPD	Pongo abelii (Sumatran orangutan) (Pongo pygmaeus abelii)	511	protein transport [GO:0015031]; retrograde vesicle-mediated transport, Golgi to endoplasmic reticulum [GO:0006890]	COPI vesicle coat [GO:0030126]; Golgi membrane [GO:0000139]	-	-
CDS_000000161	Q10449	MU157	45.325	8.55e-140	420	95	Meiotically up-regulated gene 157 protein	mug157 SPAC12B10.16c	Schizosaccharomyces pombe (strain 972 / ATCC 24843) (Fission yeast)	509	mannose catabolic process [GO:0019309]; meiotic cell cycle [GO:0051321]	endoplasmic reticulum [GO:0005783]; endoplasmic reticulum membrane [GO:0005789]; integral component of membrane [GO:0016021]	alpha-mannosidase activity [GO:0004559]	-
CDS_000000162	O14405	GUN4	46.602	1.97e-58	194	92	Endoglucanase-4 (EC 3.2.1.4) (Cellulase IV) (Cellulase-61A) (Cel61A) (Endo-1,4-beta-glucanase IV) (EGIV) (Endoglucanase IV) (Endoglucanase-61A)	cel61a egl4	Hypocrea jecorina (Trichoderma reesei)	344	cellulose catabolic process [GO:0030245]	extracellular region [GO:0005576]	cellulase activity [GO:0008810]; cellulose binding [GO:0030248]	-
CDS_000000163	O94264	YORF	38.144	2.15e-78	261	66	Uncharacterized RING finger protein P8B7.15c	SPBP8B7.15c	Schizosaccharomyces pombe (strain 972 / ATCC 24843) (Fission yeast)	482	mRNA cleavage [GO:0006379]; mRNA polyadenylation [GO:0006378]	mRNA cleavage and polyadenylation specificity factor complex [GO:0005847]; nucleus [GO:0005634]	nucleic acid binding [GO:0003676]; ubiquitin protein ligase activity [GO:0061630]; zinc ion binding [GO:0008270]	-
CDS_000000166	Q54P77	4CL1	36.538	8.75e-44	160	96	Probable 4-coumarate--CoA ligase 1 (4CL 1) (EC 6.2.1.12) (4-coumaroyl-CoA synthase 1)	4cl1 DDB_G0284831	Dictyostelium discoideum (Slime mold)	551	phenylpropanoid metabolic process [GO:0009698]	-	4-coumarate-CoA ligase activity [GO:0016207]; ATP binding [GO:0005524]	Phytoalexin biosynthesis; 3,4',5-trihydroxystilbene biosynthesis; 3,4',5-trihydroxystilbene from trans-4-coumarate: step 1/2.
CDS_000000167	O94562	YGD3	43.556	6.8e-127	384	92	Uncharacterized aminotransferase C1771.03c (EC 2.6.-.-)	SPBC1773.03c	Schizosaccharomyces pombe (strain 972 / ATCC 24843) (Fission yeast)	459	-	cytosol [GO:0005829]	pyridoxal phosphate binding [GO:0030170]; transaminase activity [GO:0008483]	-
CDS_000000168	Q9P959	AOX	77.174	1.67e-45	155	88	Alternative oxidase, mitochondrial (EC 1.-.-.-)	alxA aod-1 AN2099	Emericella nidulans (strain FGSC A4 / ATCC 38163 / CBS 112.46 / NRRL 194 / M139) (Aspergillus nidulans)	354	alternative respiration [GO:0010230]	integral component of membrane [GO:0016021]; mitochondrial inner membrane [GO:0005743]; mitochondrion [GO:0005739]; respirasome [GO:0070469]	alternative oxidase activity [GO:0009916]; metal ion binding [GO:0046872]	-
CDS_000000169	P04842	ALOX1	79.389	1.73e-70	229	96	Alcohol oxidase 1 (AO 1) (AOX 1) (EC 1.1.3.13) (Methanol oxidase 1) (MOX 1)	AOX1 PAS_chr4_0821	Komagataella phaffii (strain GS115 / ATCC 20864) (Yeast) (Pichia pastoris)	663	methane catabolic process [GO:0046188]; methanol metabolic process [GO:0015945]	peroxisomal matrix [GO:0005782]	alcohol oxidase activity [GO:0047639]; flavin adenine dinucleotide binding [GO:0050660]	Energy metabolism; methane degradation.
CDS_000000170	P04842	ALOX1	61.497	2.91e-76	251	62	Alcohol oxidase 1 (AO 1) (AOX 1) (EC 1.1.3.13) (Methanol oxidase 1) (MOX 1)	AOX1 PAS_chr4_0821	Komagataella phaffii (strain GS115 / ATCC 20864) (Yeast) (Pichia pastoris)	663	methane catabolic process [GO:0046188]; methanol metabolic process [GO:0015945]	peroxisomal matrix [GO:0005782]	alcohol oxidase activity [GO:0047639]; flavin adenine dinucleotide binding [GO:0050660]	Energy metabolism; methane degradation.
CDS_000000171	O94284	HMT2	43.515	2.99e-57	195	83	Sulfide:quinone oxidoreductase, mitochondrial (EC 1.8.5.-) (Cadmium resistance protein 1) (Heavy metal tolerance protein 2)	hmt2 cad1 SPBC2G5.06c	Schizosaccharomyces pombe (strain 972 / ATCC 24843) (Fission yeast)	459	cellular detoxification of cadmium ion [GO:0098849]; cellular response to cadmium ion [GO:0071276]; cellular sulfide ion homeostasis [GO:0070219]; glutathione biosynthetic process [GO:0006750]; phytochelatin biosynthetic process [GO:0046938]; regulation of sulfur metabolic process [GO:0042762]; sulfide oxidation, using sulfide:quinone oxidoreductase [GO:0070221]	cell [GO:0005623]; mitochondrion [GO:0005739]	FAD binding [GO:0071949]; quinone binding [GO:0048038]; sulfide:quinone oxidoreductase activity [GO:0070224]	-
CDS_000000175	Q75BH9	LTE1	39.227	6.28e-40	166	22	Guanine nucleotide exchange factor LTE1	LTE1 ACR292W	Ashbya gossypii (strain ATCC 10895 / CBS 109.51 / FGSC 9923 / NRRL Y-1056) (Yeast) (Eremothecium gossypii)	1439	cell cycle [GO:0007049]; cell division [GO:0051301]; small GTPase mediated signal transduction [GO:0007264]	cellular bud [GO:0005933]; cytoplasm [GO:0005737]	guanyl-nucleotide exchange factor activity [GO:0005085]	-
CDS_000000178	Q9P7Q9	ALG9	35.636	4.12e-44	163	85	Alpha-1,2-mannosyltransferase alg9 (EC 2.4.1.259) (EC 2.4.1.261) (Asparagine-linked glycosylation protein 9) (Dol-P-Man:Man(6)GlcNAc(2)-PP-Dol alpha-1,2-mannosyltransferase) (Dol-P-Man:Man(8)GlcNAc(2)-PP-Dol alpha-1,2-mannosyltransferase)	alg9 SPAC1834.05	Schizosaccharomyces pombe (strain 972 / ATCC 24843) (Fission yeast)	577	dolichol-linked oligosaccharide biosynthetic process [GO:0006488]	endoplasmic reticulum [GO:0005783]; integral component of endoplasmic reticulum membrane [GO:0030176]	dol-P-Man:Man(6)GlcNAc(2)-PP-Dol alpha-1,2-mannosyltransferase activity [GO:0052926]; dol-P-Man:Man(8)GlcNAc(2)-PP-Dol alpha-1,2-mannosyltransferase activity [GO:0052918]; mannosyltransferase activity [GO:0000030]	Protein modification; protein glycosylation.
CDS_000000179	O14360	NAF1	34.932	3.76e-20	98.6	16	H/ACA ribonucleoprotein complex non-core subunit NAF1 (Nuclear assembly factor 1)	naf1 SPBC30D10.15	Schizosaccharomyces pombe (strain 972 / ATCC 24843) (Fission yeast)	516	box H/ACA snoRNP assembly [GO:0000493]; pseudouridine synthesis [GO:0001522]; ribosome biogenesis [GO:0042254]; rRNA processing [GO:0006364]	nuclear envelope [GO:0005635]; nucleoplasm [GO:0005654]; nucleus [GO:0005634]; small nucleolar ribonucleoprotein complex [GO:0005732]	RNA binding [GO:0003723]; snoRNA binding [GO:0030515]	-
CDS_000000180	Q01513	CYAA	37.5	5.86e-24	105	80	Adenylate cyclase (EC 4.6.1.1) (ATP pyrophosphate-lyase) (Adenylyl cyclase)	-	Podospora anserina (Pleurage anserina)	2145	cAMP biosynthetic process [GO:0006171]; intracellular signal transduction [GO:0035556]	-	adenylate cyclase activity [GO:0004016]; ATP binding [GO:0005524]; magnesium ion binding [GO:0000287]	-
CDS_000000181	Q01513	CYAA	51.444	0	1608	99	Adenylate cyclase (EC 4.6.1.1) (ATP pyrophosphate-lyase) (Adenylyl cyclase)	-	Podospora anserina (Pleurage anserina)	2145	cAMP biosynthetic process [GO:0006171]; intracellular signal transduction [GO:0035556]	-	adenylate cyclase activity [GO:0004016]; ATP binding [GO:0005524]; magnesium ion binding [GO:0000287]	-
CDS_000000182	Q9USY1	YOW5	30.872	3.61e-27	115	96	Pseudouridine-metabolizing bifunctional protein C1861.05 [Includes: Pseudouridine-5'-phosphate glycosidase (PsiMP glycosidase) (EC 4.2.1.70); Pseudouridine kinase (EC 2.7.1.83)]	SPBC1861.05	Schizosaccharomyces pombe (strain 972 / ATCC 24843) (Fission yeast)	747	pseudouridine synthesis [GO:0001522]; pyrimidine nucleoside metabolic process [GO:0006213]	cytoplasm [GO:0005737]	ATP binding [GO:0005524]; hydrolase activity, acting on glycosyl bonds [GO:0016798]; metal ion binding [GO:0046872]; pseudouridine kinase activity [GO:0050225]; pseudouridylate synthase activity [GO:0004730]	-
CDS_000000183	A1B316	PSUG	55.963	1.8e-34	126	92	Pseudouridine-5'-phosphate glycosidase (PsiMP glycosidase) (EC 4.2.1.70)	psuG Pden_1813	Paracoccus denitrificans (strain Pd 1222)	304	nucleobase catabolic process [GO:0046113]	-	hydrolase activity, acting on glycosyl bonds [GO:0016798]; metal ion binding [GO:0046872]; pseudouridylate synthase activity [GO:0004730]	-
CDS_000000184	E2RQ08	RPN1	31.701	3.65e-53	191	100	Dolichyl-diphosphooligosaccharide--protein glycosyltransferase subunit 1 (Ribophorin I) (RPN-I) (Ribophorin-1)	RPN1	Canis lupus familiaris (Dog) (Canis familiaris)	607	protein N-linked glycosylation via asparagine [GO:0018279]	cytosol [GO:0005829]; endoplasmic reticulum membrane [GO:0005789]; integral component of membrane [GO:0016021]; rough endoplasmic reticulum [GO:0005791]	dolichyl-diphosphooligosaccharide-protein glycotransferase activity [GO:0004579]	Protein modification; protein glycosylation.
CDS_000000189	Q64464	CP3AD	27.888	1.28e-17	87	74	Cytochrome P450 3A13 (EC 1.14.14.1) (CYPIIIA13)	Cyp3a13 Cyp3a-13	Mus musculus (Mouse)	503	estrogen metabolic process [GO:0008210]; lipid hydroxylation [GO:0002933]; oxidative demethylation [GO:0070989]; positive regulation of gene expression [GO:0010628]; retinoic acid metabolic process [GO:0042573]; steroid metabolic process [GO:0008202]	endoplasmic reticulum membrane [GO:0005789]	aromatase activity [GO:0070330]; estrogen 16-alpha-hydroxylase activity [GO:0101020]; estrogen 2-hydroxylase activity [GO:0101021]; heme binding [GO:0020037]; iron ion binding [GO:0005506]; monooxygenase activity [GO:0004497]; retinoic acid 4-hydroxylase activity [GO:0008401]; steroid hydroxylase activity [GO:0008395]; testosterone 6-beta-hydroxylase activity [GO:0050649]	-
CDS_000000190	O94625	SPJ1	36.122	5.82e-52	180	90	DnaJ-related protein spj1	spj1 SPBC1347.05c	Schizosaccharomyces pombe (strain 972 / ATCC 24843) (Fission yeast)	381	cellular response to unfolded protein [GO:0034620]; protein folding in endoplasmic reticulum [GO:0034975]; protein transport [GO:0015031]; ubiquitin-dependent ERAD pathway [GO:0030433]	endoplasmic reticulum lumen [GO:0005788]	Hsp70 protein binding [GO:0030544]; metal ion binding [GO:0046872]; unfolded protein binding [GO:0051082]	-
CDS_000000191	O94679	CND1	46.579	0	747	92	Condensin complex subunit 1 (XCAP-D2 homolog) (p128)	cnd1 SPBC776.13	Schizosaccharomyces pombe (strain 972 / ATCC 24843) (Fission yeast)	1158	cell division [GO:0051301]; chromosome separation [GO:0051304]; meiotic chromosome condensation [GO:0010032]; mitotic chromosome condensation [GO:0007076]	condensed chromosome, centromeric region [GO:0000779]; condensed nuclear chromosome kinetochore [GO:0000778]; cytoplasm [GO:0005737]; nuclear condensin complex [GO:0000799]; nucleolus [GO:0005730]; nucleus [GO:0005634]; transcriptionally active chromatin [GO:0035327]	chromatin binding [GO:0003682]; histone binding [GO:0042393]	-
CDS_000000192	O94679	CND1	26.582	5.77e-19	91.7	77	Condensin complex subunit 1 (XCAP-D2 homolog) (p128)	cnd1 SPBC776.13	Schizosaccharomyces pombe (strain 972 / ATCC 24843) (Fission yeast)	1158	cell division [GO:0051301]; chromosome separation [GO:0051304]; meiotic chromosome condensation [GO:0010032]; mitotic chromosome condensation [GO:0007076]	condensed chromosome, centromeric region [GO:0000779]; condensed nuclear chromosome kinetochore [GO:0000778]; cytoplasm [GO:0005737]; nuclear condensin complex [GO:0000799]; nucleolus [GO:0005730]; nucleus [GO:0005634]; transcriptionally active chromatin [GO:0035327]	chromatin binding [GO:0003682]; histone binding [GO:0042393]	-
CDS_000000193	P50582	HSK1	51.366	9.85e-117	356	90	Cell cycle serine/threonine-protein kinase hsk1 (EC 2.7.11.1) (Cdc7-related kinase) (Minichromosome maintenance protein kinase)	hsk1 SPBC776.12c	Schizosaccharomyces pombe (strain 972 / ATCC 24843) (Fission yeast)	507	cell division [GO:0051301]; DNA replication checkpoint [GO:0000076]; DNA replication initiation [GO:0006270]; double-strand break repair via break-induced replication [GO:0000727]; G1/S transition of mitotic cell cycle [GO:0000082]; mitotic DNA replication checkpoint [GO:0033314]; mitotic DNA replication initiation [GO:1902975]; negative regulation of DNA binding [GO:0043392]; negative regulation…	cytoplasm [GO:0005737]; Dbf4-dependent protein kinase complex [GO:0031431]; nucleus [GO:0005634]	ATP binding [GO:0005524]; protein kinase activity [GO:0004672]; protein serine/threonine kinase activity [GO:0004674]	-
CDS_000000194	Q70DX9	SED1	37.5	2e-59	208	92	Tripeptidyl-peptidase sed1 (EC 3.4.14.10) (Sedolisin-A)	sed1 sedA AFUA_6G10250	Neosartorya fumigata (strain ATCC MYA-4609 / Af293 / CBS 101355 / FGSC A1100) (Aspergillus fumigatus)	644	pathogenesis [GO:0009405]; proteolysis [GO:0006508]	extracellular space [GO:0005615]	endopeptidase activity [GO:0004175]; metal ion binding [GO:0046872]; serine-type endopeptidase activity [GO:0004252]; tripeptidyl-peptidase activity [GO:0008240]	-
CDS_000000195	Q70DX9	SED1	41.86	1.92e-40	151	100	Tripeptidyl-peptidase sed1 (EC 3.4.14.10) (Sedolisin-A)	sed1 sedA AFUA_6G10250	Neosartorya fumigata (strain ATCC MYA-4609 / Af293 / CBS 101355 / FGSC A1100) (Aspergillus fumigatus)	644	pathogenesis [GO:0009405]; proteolysis [GO:0006508]	extracellular space [GO:0005615]	endopeptidase activity [GO:0004175]; metal ion binding [GO:0046872]; serine-type endopeptidase activity [GO:0004252]; tripeptidyl-peptidase activity [GO:0008240]	-
CDS_000000196	O74633	RPA2	70.745	0	1068	99	DNA-directed RNA polymerase I subunit RPA2 (EC 2.7.7.6) (DNA-directed RNA polymerase I polypeptide 2) (RNA polymerase I subunit 2)	acr-2 NCU08616	Neurospora crassa (strain ATCC 24698 / 74-OR23-1A / CBS 708.71 / DSM 1257 / FGSC 987)	1234	transcription by RNA polymerase I [GO:0006360]	RNA polymerase I complex [GO:0005736]	DNA binding [GO:0003677]; DNA-directed 5'-3' RNA polymerase activity [GO:0003899]; metal ion binding [GO:0046872]; ribonucleoside binding [GO:0032549]	-
CDS_000000197	O74633	RPA2	67.123	6.16e-86	281	96	DNA-directed RNA polymerase I subunit RPA2 (EC 2.7.7.6) (DNA-directed RNA polymerase I polypeptide 2) (RNA polymerase I subunit 2)	acr-2 NCU08616	Neurospora crassa (strain ATCC 24698 / 74-OR23-1A / CBS 708.71 / DSM 1257 / FGSC 987)	1234	transcription by RNA polymerase I [GO:0006360]	RNA polymerase I complex [GO:0005736]	DNA binding [GO:0003677]; DNA-directed 5'-3' RNA polymerase activity [GO:0003899]; metal ion binding [GO:0046872]; ribonucleoside binding [GO:0032549]	-
CDS_000000198	O74633	RPA2	64.341	3.33e-51	180	90	DNA-directed RNA polymerase I subunit RPA2 (EC 2.7.7.6) (DNA-directed RNA polymerase I polypeptide 2) (RNA polymerase I subunit 2)	acr-2 NCU08616	Neurospora crassa (strain ATCC 24698 / 74-OR23-1A / CBS 708.71 / DSM 1257 / FGSC 987)	1234	transcription by RNA polymerase I [GO:0006360]	RNA polymerase I complex [GO:0005736]	DNA binding [GO:0003677]; DNA-directed 5'-3' RNA polymerase activity [GO:0003899]; metal ion binding [GO:0046872]; ribonucleoside binding [GO:0032549]	-
CDS_000000200	Q8CIE6	COPA	36.364	1.34e-20	91.3	98	Coatomer subunit alpha (Alpha-coat protein) (Alpha-COP) [Cleaved into: Xenin (Xenopsin-related peptide); Proxenin]	Copa	Mus musculus (Mouse)	1224	endoplasmic reticulum to Golgi vesicle-mediated transport [GO:0006888]; intracellular protein transport [GO:0006886]; intra-Golgi vesicle-mediated transport [GO:0006891]; pancreatic juice secretion [GO:0030157]; protein localization to axon [GO:0099612]; protein localization to cell leading edge [GO:1902463]; retrograde vesicle-mediated transport, Golgi to endoplasmic reticulum [GO:0006890]	axon [GO:0030424]; cell body [GO:0044297]; COPI-coated vesicle [GO:0030137]; COPI vesicle coat [GO:0030126]; cytoplasm [GO:0005737]; extracellular space [GO:0005615]; Golgi apparatus [GO:0005794]; Golgi membrane [GO:0000139]; growth cone [GO:0030426]	hormone activity [GO:0005179]; mRNA binding [GO:0003729]; structural molecule activity [GO:0005198]	-
CDS_000000201	Q96WV5	COPA	40.523	1.23e-64	226	90	Putative coatomer subunit alpha (Alpha-coat protein) (Alpha-COP)	SPBPJ4664.04	Schizosaccharomyces pombe (strain 972 / ATCC 24843) (Fission yeast)	1207	endoplasmic reticulum to Golgi vesicle-mediated transport [GO:0006888]; intracellular protein transport [GO:0006886]; intra-Golgi vesicle-mediated transport [GO:0006891]; retrograde vesicle-mediated transport, Golgi to endoplasmic reticulum [GO:0006890]	COPI vesicle coat [GO:0030126]; cytoplasm [GO:0005737]; Golgi apparatus [GO:0005794]; Golgi membrane [GO:0000139]	structural molecule activity [GO:0005198]	-
CDS_000000202	Q96WV5	COPA	60.726	0	790	99	Putative coatomer subunit alpha (Alpha-coat protein) (Alpha-COP)	SPBPJ4664.04	Schizosaccharomyces pombe (strain 972 / ATCC 24843) (Fission yeast)	1207	endoplasmic reticulum to Golgi vesicle-mediated transport [GO:0006888]; intracellular protein transport [GO:0006886]; intra-Golgi vesicle-mediated transport [GO:0006891]; retrograde vesicle-mediated transport, Golgi to endoplasmic reticulum [GO:0006890]	COPI vesicle coat [GO:0030126]; cytoplasm [GO:0005737]; Golgi apparatus [GO:0005794]; Golgi membrane [GO:0000139]	structural molecule activity [GO:0005198]	-
CDS_000000205	P36421	SYYC	55.556	8.35e-13	67	54	Tyrosine--tRNA ligase, cytoplasmic (EC 6.1.1.1) (Tyrosyl-tRNA synthetase) (TyrRS)	TYS1 MGM104 YGR185C G7522	Saccharomyces cerevisiae (strain ATCC 204508 / S288c) (Baker's yeast)	394	tyrosyl-tRNA aminoacylation [GO:0006437]	cytoplasm [GO:0005737]; cytoplasmic stress granule [GO:0010494]; nucleus [GO:0005634]	ATP binding [GO:0005524]; mRNA binding [GO:0003729]; tyrosine-tRNA ligase activity [GO:0004831]	-
CDS_000000206	P36421	SYYC	55.405	1.45e-75	241	79	Tyrosine--tRNA ligase, cytoplasmic (EC 6.1.1.1) (Tyrosyl-tRNA synthetase) (TyrRS)	TYS1 MGM104 YGR185C G7522	Saccharomyces cerevisiae (strain ATCC 204508 / S288c) (Baker's yeast)	394	tyrosyl-tRNA aminoacylation [GO:0006437]	cytoplasm [GO:0005737]; cytoplasmic stress granule [GO:0010494]; nucleus [GO:0005634]	ATP binding [GO:0005524]; mRNA binding [GO:0003729]; tyrosine-tRNA ligase activity [GO:0004831]	-
CDS_000000207	O94680	PDAT	54.933	1.26e-176	516	99	Phospholipid:diacylglycerol acyltransferase (PDAT) (EC 2.3.1.158) (Pombe LRO1 homolog 1)	plh1 SPBC776.14	Schizosaccharomyces pombe (strain 972 / ATCC 24843) (Fission yeast)	632	diacylglycerol metabolic process [GO:0046339]; lipid droplet formation [GO:0140042]; positive regulation of lipid storage [GO:0010884]; triglyceride biosynthetic process [GO:0019432]	endoplasmic reticulum [GO:0005783]; integral component of endoplasmic reticulum membrane [GO:0030176]	O-acyltransferase activity [GO:0008374]; phospholipid:diacylglycerol acyltransferase activity [GO:0046027]	Glycerolipid metabolism; triacylglycerol biosynthesis.
CDS_000000213	B8NJG5	LEPB	25.616	3.2e-07	55.8	55	Probable transcription factor lepB (Leporins biosynthesis protein B)	lepB AFLA_066860	Aspergillus flavus (strain ATCC 200026 / FGSC A1120 / NRRL 3357 / JCM 12722 / SRRC 167)	565	transcription, DNA-templated [GO:0006351]	nucleus [GO:0005634]	DNA binding [GO:0003677]; zinc ion binding [GO:0008270]	-
CDS_000000214	O94343	YHMA	27.742	9.22e-09	58.5	64	Uncharacterized MFS-type transporter C1271.10c	SPBC1271.10c	Schizosaccharomyces pombe (strain 972 / ATCC 24843) (Fission yeast)	581	drug transmembrane transport [GO:0006855]; transmembrane transport [GO:0055085]	cell cortex [GO:0005938]; integral component of plasma membrane [GO:0005887]	transmembrane transporter activity [GO:0022857]	-
CDS_000000216	O74369	CSS1	30.627	4.44e-27	112	91	Inositol phosphosphingolipids phospholipase C (IPS phospholipase C) (IPS-PLC) (EC 3.1.4.-)	css1 SPBC32F12.01c SPBC685.10c	Schizosaccharomyces pombe (strain 972 / ATCC 24843) (Fission yeast)	424	cell wall organization [GO:0071555]; ceramide biosynthetic process [GO:0046513]; regulation of fungal-type cell wall biogenesis [GO:0032995]; sphingoid catabolic process [GO:0046521]	cell periphery [GO:0071944]; endoplasmic reticulum [GO:0005783]; endoplasmic reticulum membrane [GO:0005789]; fungal-type vacuole [GO:0000324]; integral component of mitochondrial outer membrane [GO:0031307]; membrane [GO:0016020]; plasma membrane [GO:0005886]	inositol phosphosphingolipid phospholipase activity [GO:0052712]; mannosyl-inositol phosphorylceramide phospholipase activity [GO:0052714]; metal ion binding [GO:0046872]	Lipid metabolism; sphingolipid metabolism.
CDS_000000217	O74369	CSS1	52.239	7.14e-39	141	89	Inositol phosphosphingolipids phospholipase C (IPS phospholipase C) (IPS-PLC) (EC 3.1.4.-)	css1 SPBC32F12.01c SPBC685.10c	Schizosaccharomyces pombe (strain 972 / ATCC 24843) (Fission yeast)	424	cell wall organization [GO:0071555]; ceramide biosynthetic process [GO:0046513]; regulation of fungal-type cell wall biogenesis [GO:0032995]; sphingoid catabolic process [GO:0046521]	cell periphery [GO:0071944]; endoplasmic reticulum [GO:0005783]; endoplasmic reticulum membrane [GO:0005789]; fungal-type vacuole [GO:0000324]; integral component of mitochondrial outer membrane [GO:0031307]; membrane [GO:0016020]; plasma membrane [GO:0005886]	inositol phosphosphingolipid phospholipase activity [GO:0052712]; mannosyl-inositol phosphorylceramide phospholipase activity [GO:0052714]; metal ion binding [GO:0046872]	Lipid metabolism; sphingolipid metabolism.
CDS_000000218	Q498M4	WDR5	47.839	1.09e-114	347	77	WD repeat-containing protein 5	Wdr5	Rattus norvegicus (Rat)	334	histone H3 acetylation [GO:0043966]; histone H3-K4 methylation [GO:0051568]; histone H4-K16 acetylation [GO:0043984]; histone H4-K5 acetylation [GO:0043981]; histone H4-K8 acetylation [GO:0043982]; neuron projection development [GO:0031175]; positive regulation of gluconeogenesis by positive regulation of transcription from RNA polymerase II promoter [GO:0035948]; skeletal system development [GO:…	Ada2/Gcn5/Ada3 transcription activator complex [GO:0005671]; histone acetyltransferase complex [GO:0000123]; histone methyltransferase complex [GO:0035097]; MLL1 complex [GO:0071339]; MLL3/4 complex [GO:0044666]; nucleus [GO:0005634]; Set1C/COMPASS complex [GO:0048188]	histone acetyltransferase activity (H4-K16 specific) [GO:0046972]; histone acetyltransferase activity (H4-K5 specific) [GO:0043995]; histone acetyltransferase activity (H4-K8 specific) [GO:0043996]; histone binding [GO:0042393]; histone methyltransferase activity (H3-K4 specific) [GO:0042800]; methylated histone binding [GO:0035064]	-
CDS_000000219	Q6FKY3	DIM1	53.506	8.21e-130	382	100	Dimethyladenosine transferase (EC 2.1.1.183) (18S rRNA (adenine(1779)-N(6)/adenine(1780)-N(6))-dimethyltransferase) (18S rRNA dimethylase) (S-adenosylmethionine-6-N', N'-adenosyl(rRNA) dimethyltransferase)	DIM1 CAGL0L07678g	Candida glabrata (strain ATCC 2001 / CBS 138 / JCM 3761 / NBRC 0622 / NRRL Y-65) (Yeast) (Torulopsis glabrata)	317	maturation of SSU-rRNA from tricistronic rRNA transcript (SSU-rRNA, 5.8S rRNA, LSU-rRNA) [GO:0000462]	preribosome, small subunit precursor [GO:0030688]	18S rRNA (adenine(1779)-N(6)/adenine(1780)-N(6))-dimethyltransferase activity [GO:0052909]; RNA binding [GO:0003723]; rRNA (adenine-N6,N6-)-dimethyltransferase activity [GO:0000179]	-
CDS_000000220	P50525	APN1	45.918	1.37e-90	281	87	DNA-(apurinic or apyrimidinic site) lyase 1 (EC 4.2.99.18) (Apurinic-apyrimidinic endonuclease 1) (AP endonuclease 1)	apn1 SPCC622.17	Schizosaccharomyces pombe (strain 972 / ATCC 24843) (Fission yeast)	342	base-excision repair [GO:0006284]	cytoplasm [GO:0005737]; cytosol [GO:0005829]; mitochondrion [GO:0005739]; nucleus [GO:0005634]	class I DNA-(apurinic or apyrimidinic site) endonuclease activity [GO:0140078]; class III/IV DNA-(apurinic or apyrimidinic site) endonuclease activity [GO:0140080]; DNA-(apurinic or apyrimidinic site) endonuclease activity [GO:0003906]; DNA binding [GO:0003677]; phosphoric diester hydrolase activity [GO:0008081]; zinc ion binding [GO:0008270]	-
CDS_000000222	P94040	GL31	43.011	4.35e-11	62.4	48	Germin-like protein subfamily 3 member 1 (At-GERM1) (AtGER1) (AtGLP1)	GLP1 GER1 GLP3 At1g72610 F28P22.20	Arabidopsis thaliana (Mouse-ear cress)	208	oxidation-reduction process [GO:0055114]	apoplast [GO:0048046]; cell wall [GO:0005618]; extracellular matrix [GO:0031012]; mitochondrion [GO:0005739]	manganese ion binding [GO:0030145]; nutrient reservoir activity [GO:0045735]	-
CDS_000000226	P30656	PSB5	86.364	4.27e-32	118	80	Proteasome subunit beta type-5 (EC 3.4.25.1) (Macropain subunit PRE2) (Multicatalytic endopeptidase complex subunit PRE2) (Proteasome component PRE2) (Proteinase YSCE subunit PRE2)	PRE2 DOA3 PRG1 YPR103W P8283.10	Saccharomyces cerevisiae (strain ATCC 204508 / S288c) (Baker's yeast)	287	proteasomal protein catabolic process [GO:0010498]; proteasomal ubiquitin-independent protein catabolic process [GO:0010499]; proteasome core complex assembly [GO:0080129]; proteasome-mediated ubiquitin-dependent protein catabolic process [GO:0043161]	cytoplasm [GO:0005737]; cytosol [GO:0005829]; endoplasmic reticulum membrane [GO:0005789]; nucleus [GO:0005634]; proteasome core complex [GO:0005839]; proteasome core complex, beta-subunit complex [GO:0019774]; proteasome storage granule [GO:0034515]	endopeptidase activity [GO:0004175]; threonine-type endopeptidase activity [GO:0004298]	-
CDS_000000227	P30656	PSB5	64.865	7.87e-48	160	96	Proteasome subunit beta type-5 (EC 3.4.25.1) (Macropain subunit PRE2) (Multicatalytic endopeptidase complex subunit PRE2) (Proteasome component PRE2) (Proteinase YSCE subunit PRE2)	PRE2 DOA3 PRG1 YPR103W P8283.10	Saccharomyces cerevisiae (strain ATCC 204508 / S288c) (Baker's yeast)	287	proteasomal protein catabolic process [GO:0010498]; proteasomal ubiquitin-independent protein catabolic process [GO:0010499]; proteasome core complex assembly [GO:0080129]; proteasome-mediated ubiquitin-dependent protein catabolic process [GO:0043161]	cytoplasm [GO:0005737]; cytosol [GO:0005829]; endoplasmic reticulum membrane [GO:0005789]; nucleus [GO:0005634]; proteasome core complex [GO:0005839]; proteasome core complex, beta-subunit complex [GO:0019774]; proteasome storage granule [GO:0034515]	endopeptidase activity [GO:0004175]; threonine-type endopeptidase activity [GO:0004298]	-
CDS_000000229	Q5AW75	JHD1	50.075	0	578	97	JmjC domain-containing histone demethylation protein 1 (EC 1.14.11.27) ([Histone-H3]-lysine-36 demethylase 1)	jhd1 AN7455	Emericella nidulans (strain FGSC A4 / ATCC 38163 / CBS 112.46 / NRRL 194 / M139) (Aspergillus nidulans)	1407	-	nucleus [GO:0005634]	DNA-binding transcription factor activity, RNA polymerase II-specific [GO:0000981]; histone demethylase activity (H3-K36 specific) [GO:0051864]; zinc ion binding [GO:0008270]	-
CDS_000000230	Q4WHB7	JHD1	47.761	3.53e-14	79.7	11	JmjC domain-containing histone demethylation protein 1 (EC 1.14.11.27) ([Histone-H3]-lysine-36 demethylase 1)	jhd1 AFUA_2G05970	Neosartorya fumigata (strain ATCC MYA-4609 / Af293 / CBS 101355 / FGSC A1100) (Aspergillus fumigatus)	1418	-	nucleus [GO:0005634]	DNA-binding transcription factor activity, RNA polymerase II-specific [GO:0000981]; histone demethylase activity (H3-K36 specific) [GO:0051864]; zinc ion binding [GO:0008270]	-
CDS_000000231	Q9VRV7	SF3B6	66.667	7.36e-12	61.6	40	Splicing factor 3B subunit 6 (Pre-mRNA branch site p14-like protein)	Sf3b6 CG13298	Drosophila melanogaster (Fruit fly)	121	mRNA splicing, via spliceosome [GO:0000398]	catalytic step 2 spliceosome [GO:0071013]; precatalytic spliceosome [GO:0071011]	mRNA binding [GO:0003729]	-
CDS_000000232	O60055	UTP20	29.961	3.09e-86	305	99	U3 small nucleolar RNA-associated protein 20 (U3 snoRNA-associated protein 20)	utp20 SPBC56F2.04	Schizosaccharomyces pombe (strain 972 / ATCC 24843) (Fission yeast)	2493	rRNA processing [GO:0006364]	90S preribosome [GO:0030686]; nucleolus [GO:0005730]; nucleus [GO:0005634]; preribosome, small subunit precursor [GO:0030688]; small-subunit processome [GO:0032040]	snoRNA binding [GO:0030515]	-
CDS_000000233	O60055	UTP20	28.984	6.62e-143	483	96	U3 small nucleolar RNA-associated protein 20 (U3 snoRNA-associated protein 20)	utp20 SPBC56F2.04	Schizosaccharomyces pombe (strain 972 / ATCC 24843) (Fission yeast)	2493	rRNA processing [GO:0006364]	90S preribosome [GO:0030686]; nucleolus [GO:0005730]; nucleus [GO:0005634]; preribosome, small subunit precursor [GO:0030688]; small-subunit processome [GO:0032040]	snoRNA binding [GO:0030515]	-
CDS_000000234	O60055	UTP20	27.74	1.39e-52	197	93	U3 small nucleolar RNA-associated protein 20 (U3 snoRNA-associated protein 20)	utp20 SPBC56F2.04	Schizosaccharomyces pombe (strain 972 / ATCC 24843) (Fission yeast)	2493	rRNA processing [GO:0006364]	90S preribosome [GO:0030686]; nucleolus [GO:0005730]; nucleus [GO:0005634]; preribosome, small subunit precursor [GO:0030688]; small-subunit processome [GO:0032040]	snoRNA binding [GO:0030515]	-
CDS_000000235	Q10414	MU161	30.353	4.02e-50	183	89	CWF19-like protein mug161 (Meiotically up-regulated gene 161 protein)	mug161 SPAC1F3.09	Schizosaccharomyces pombe (strain 972 / ATCC 24843) (Fission yeast)	561	meiotic cell cycle [GO:0051321]; mRNA cis splicing, via spliceosome [GO:0045292]; mRNA splicing, via spliceosome [GO:0000398]	nucleus [GO:0005634]; post-mRNA release spliceosomal complex [GO:0071014]	RNA lariat debranching enzyme activator activity [GO:0061632]	-
CDS_000000236	D4AK18	A4619	76.042	8.4e-48	159	68	Uncharacterized secreted protein ARB_06907	ARB_04619	Arthroderma benhamiae (strain ATCC MYA-4681 / CBS 112371) (Trichophyton mentagrophytes)	204	-	extracellular region [GO:0005576]	-	-
CDS_000000237	Q10294	PAC2	49.78	5.54e-61	205	45	cAMP-independent regulatory protein pac2	pac2 SPAC31G5.11	Schizosaccharomyces pombe (strain 972 / ATCC 24843) (Fission yeast)	235	meiotic cell cycle [GO:0051321]; negative regulation of conjugation with cellular fusion [GO:0031138]; signal transduction [GO:0007165]	cytosol [GO:0005829]; mitotic spindle pole body [GO:0044732]; nucleus [GO:0005634]	-	-
CDS_000000238	C9K202	CPAH	39.035	3.29e-48	171	90	Cytochrome P450 monooxygenase cpaH (EC 1.-.-.-) (Cyclopiazonic acid biosynthesis cluster protein H)	cpaH CYP65AC1	Aspergillus oryzae (Yellow koji mold)	509	-	integral component of membrane [GO:0016021]	heme binding [GO:0020037]; iron ion binding [GO:0005506]; monooxygenase activity [GO:0004497]; oxidoreductase activity, acting on paired donors, with incorporation or reduction of molecular oxygen [GO:0016705]	Secondary metabolite biosynthesis. {ECO:0000269|PubMed:21608094}.
CDS_000000242	Q09788	ASL1	27.749	2.06e-10	63.5	79	Alkali-sensitive linkage protein 1	asl1 SPAC13G6.10c	Schizosaccharomyces pombe (strain 972 / ATCC 24843) (Fission yeast)	530	fungal-type cell wall polysaccharide metabolic process [GO:0071966]	endoplasmic reticulum [GO:0005783]; external side of cell wall [GO:0010339]; extracellular region [GO:0005576]; fungal-type cell wall [GO:0009277]; Golgi apparatus [GO:0005794]	hydrolase activity, hydrolyzing O-glycosyl compounds [GO:0004553]	-
CDS_000000243	D4AZ24	ENG1	54.784	0	691	91	Probable endo-1,3(4)-beta-glucanase ARB_01444 (Endo-1,3-beta-glucanase) (Endo-1,4-beta-glucanase) (EC 3.2.1.6) (Laminarinase)	ARB_01444	Arthroderma benhamiae (strain ATCC MYA-4681 / CBS 112371) (Trichophyton mentagrophytes)	909	metabolic process [GO:0008152]	cell wall [GO:0005618]; extracellular region [GO:0005576]	glucan endo-1,3-beta-glucanase activity, C-3 substituted reducing group [GO:0052861]; glucan endo-1,4-beta-glucanase activity, C-3 substituted reducing group [GO:0052862]	-
CDS_000000245	P41948	MEP2	59.551	7.59e-26	104	72	Ammonium transporter MEP2	MEP2 AMT2 YNL142W N1207 N1820	Saccharomyces cerevisiae (strain ATCC 204508 / S288c) (Baker's yeast)	499	ammonium transport [GO:0015696]; nitrogen utilization [GO:0019740]; pseudohyphal growth [GO:0007124]	integral component of plasma membrane [GO:0005887]; plasma membrane [GO:0005886]	ammonium transmembrane transporter activity [GO:0008519]	-
CDS_000000246	P40260	MEP1	56.425	1.08e-62	207	99	Ammonium transporter MEP1	MEP1 AMT1 YGR121C G6331	Saccharomyces cerevisiae (strain ATCC 204508 / S288c) (Baker's yeast)	492	ammonium transport [GO:0015696]; nitrogen utilization [GO:0019740]	endoplasmic reticulum [GO:0005783]; integral component of plasma membrane [GO:0005887]; plasma membrane [GO:0005886]	ammonium transmembrane transporter activity [GO:0008519]	-
CDS_000000247	P53390	MEP3	42.466	7.1e-30	117	84	Ammonium transporter MEP3	MEP3 AMT3 YPR138C P9659.14	Saccharomyces cerevisiae (strain ATCC 204508 / S288c) (Baker's yeast)	489	ammonium transport [GO:0015696]; nitrogen utilization [GO:0019740]	endoplasmic reticulum [GO:0005783]; integral component of plasma membrane [GO:0005887]	ammonium transmembrane transporter activity [GO:0008519]	-
CDS_000000248	Q9USS7	YNB3	35.252	2.81e-92	310	91	Uncharacterized protein C4.03c	SPBC4.03c	Schizosaccharomyces pombe (strain 972 / ATCC 24843) (Fission yeast)	891	endoplasmic reticulum to Golgi vesicle-mediated transport [GO:0006888]; intracellular protein transport [GO:0006886]; late endosome to vacuole transport via multivesicular body sorting pathway [GO:0032511]	COPII vesicle coat [GO:0030127]; cytosol [GO:0005829]; endoplasmic reticulum [GO:0005783]	zinc ion binding [GO:0008270]	-
CDS_000000249	Q9USS7	YNB3	41.783	5.95e-79	265	99	Uncharacterized protein C4.03c	SPBC4.03c	Schizosaccharomyces pombe (strain 972 / ATCC 24843) (Fission yeast)	891	endoplasmic reticulum to Golgi vesicle-mediated transport [GO:0006888]; intracellular protein transport [GO:0006886]; late endosome to vacuole transport via multivesicular body sorting pathway [GO:0032511]	COPII vesicle coat [GO:0030127]; cytosol [GO:0005829]; endoplasmic reticulum [GO:0005783]	zinc ion binding [GO:0008270]	-
CDS_000000251	Q4WY16	GATB	63.611	8.53e-158	465	86	Glutamyl-tRNA(Gln) amidotransferase subunit B, mitochondrial (Glu-AdT subunit B) (EC 6.3.5.-)	AFUA_3G11440	Neosartorya fumigata (strain ATCC MYA-4609 / Af293 / CBS 101355 / FGSC A1100) (Aspergillus fumigatus)	601	glutaminyl-tRNAGln biosynthesis via transamidation [GO:0070681]; mitochondrial translation [GO:0032543]	glutamyl-tRNA(Gln) amidotransferase complex [GO:0030956]; mitochondrion [GO:0005739]	ATP binding [GO:0005524]; glutaminyl-tRNA synthase (glutamine-hydrolyzing) activity [GO:0050567]	-
CDS_000000252	Q05533	INM2	40.956	9.37e-67	217	91	Inositol monophosphatase 2 (IMP 2) (IMPase 2) (EC 3.1.3.25) (Inositol-1(or 4)-monophosphatase 2)	INM2 IMP2 YDR287W	Saccharomyces cerevisiae (strain ATCC 204508 / S288c) (Baker's yeast)	292	inositol biosynthetic process [GO:0006021]; inositol phosphate dephosphorylation [GO:0046855]; phosphatidylinositol phosphorylation [GO:0046854]; signal transduction [GO:0007165]	-	inositol monophosphate 1-phosphatase activity [GO:0008934]; inositol monophosphate 3-phosphatase activity [GO:0052832]; inositol monophosphate 4-phosphatase activity [GO:0052833]; metal ion binding [GO:0046872]	Polyol metabolism; myo-inositol biosynthesis; myo-inositol from D-glucose 6-phosphate: step 2/2.
CDS_000000253	Q10355	YDB2	58.491	1.47e-38	142	32	Uncharacterized RNA-binding protein C22E12.02	SPAC22E12.02	Schizosaccharomyces pombe (strain 972 / ATCC 24843) (Fission yeast)	219	mRNA cis splicing, via spliceosome [GO:0045292]	nucleus [GO:0005634]; ribonucleoprotein complex [GO:1990904]	RNA binding [GO:0003723]	-
CDS_000000254	Q7VMX4	6PGD	72.941	1.29e-34	127	85	6-phosphogluconate dehydrogenase, decarboxylating (EC 1.1.1.44)	gnd HD_0833	Haemophilus ducreyi (strain 35000HP / ATCC 700724)	484	D-gluconate metabolic process [GO:0019521]; pentose-phosphate shunt [GO:0006098]	-	NADP binding [GO:0050661]; phosphogluconate dehydrogenase (decarboxylating) activity [GO:0004616]	Carbohydrate degradation; pentose phosphate pathway; D-ribulose 5-phosphate from D-glucose 6-phosphate (oxidative stage): step 3/3.
CDS_000000255	P38720	6PGD1	70.629	1.73e-61	202	100	6-phosphogluconate dehydrogenase, decarboxylating 1 (EC 1.1.1.44)	GND1 YHR183W	Saccharomyces cerevisiae (strain ATCC 204508 / S288c) (Baker's yeast)	489	cellular response to oxidative stress [GO:0034599]; D-gluconate catabolic process [GO:0046177]; pentose-phosphate shunt, oxidative branch [GO:0009051]	cytoplasm [GO:0005737]; cytosol [GO:0005829]; mitochondrion [GO:0005739]	NADP binding [GO:0050661]; phosphogluconate dehydrogenase (decarboxylating) activity [GO:0004616]	Carbohydrate degradation; pentose phosphate pathway; D-ribulose 5-phosphate from D-glucose 6-phosphate (oxidative stage): step 3/3.
CDS_000000257	Q502M6	ANR29	41.304	2.36e-08	58.5	30	Ankyrin repeat domain-containing protein 29	ankrd29 si:dkey-121a11.5 zgc:111996	Danio rerio (Zebrafish) (Brachydanio rerio)	298	-	-	-	-
CDS_000000260	Q09140	UGGG	40.085	0	642	94	UDP-glucose:glycoprotein glucosyltransferase (EC 2.4.1.-) (UDP--Glc:glycoprotein glucosyltransferase) (UGT)	gpt1 SPBPJ4664.06	Schizosaccharomyces pombe (strain 972 / ATCC 24843) (Fission yeast)	1448	ER-associated misfolded protein catabolic process [GO:0071712]; N-glycan processing [GO:0006491]; protein glycosylation [GO:0006486]; protein N-linked glycosylation via asparagine [GO:0018279]; UDP-glucosylation [GO:0097359]	endoplasmic reticulum [GO:0005783]; endoplasmic reticulum lumen [GO:0005788]	calcium ion binding [GO:0005509]; mannose binding [GO:0005537]; misfolded protein binding [GO:0051787]; UDP-glucose:glycoprotein glucosyltransferase activity [GO:0003980]; unfolded protein binding [GO:0051082]	Protein modification; protein glycosylation.
CDS_000000261	Q09140	UGGG	25.749	1.53e-19	90.9	90	UDP-glucose:glycoprotein glucosyltransferase (EC 2.4.1.-) (UDP--Glc:glycoprotein glucosyltransferase) (UGT)	gpt1 SPBPJ4664.06	Schizosaccharomyces pombe (strain 972 / ATCC 24843) (Fission yeast)	1448	ER-associated misfolded protein catabolic process [GO:0071712]; N-glycan processing [GO:0006491]; protein glycosylation [GO:0006486]; protein N-linked glycosylation via asparagine [GO:0018279]; UDP-glucosylation [GO:0097359]	endoplasmic reticulum [GO:0005783]; endoplasmic reticulum lumen [GO:0005788]	calcium ion binding [GO:0005509]; mannose binding [GO:0005537]; misfolded protein binding [GO:0051787]; UDP-glucose:glycoprotein glucosyltransferase activity [GO:0003980]; unfolded protein binding [GO:0051082]	Protein modification; protein glycosylation.
CDS_000000265	B1Q3J6	DNM1B	25.54	2.2e-10	66.6	61	DNA (cytosine-5)-methyltransferase 1B (OsMET1b) (EC 2.1.1.37) (DNA methyltransferase 1-2) (OsMET1-2)	MET1B MET1-2 Os07g0182900 LOC_Os07g08500 OJ1506_G02.17	Oryza sativa subsp. japonica (Rice)	1529	DNA methylation on cytosine within a CG sequence [GO:0010424]; embryo development ending in seed dormancy [GO:0009793]; maintenance of DNA methylation [GO:0010216]; regulation of gene expression by genetic imprinting [GO:0006349]	nucleus [GO:0005634]	chromatin binding [GO:0003682]; DNA (cytosine-5-)-methyltransferase activity [GO:0003886]; DNA binding [GO:0003677]	-
CDS_000000266	Q9UTI0	PYRC	43.852	5.24e-58	193	100	Probable dihydroorotase (DHOase) (EC 3.5.2.3)	ura2 SPAC16.03c	Schizosaccharomyces pombe (strain 972 / ATCC 24843) (Fission yeast)	337	'de novo' pyrimidine nucleobase biosynthetic process [GO:0006207]; 'de novo' UMP biosynthetic process [GO:0044205]; pyrimidine nucleotide biosynthetic process [GO:0006221]	cytoplasm [GO:0005737]; nucleus [GO:0005634]	dihydroorotase activity [GO:0004151]; metal ion binding [GO:0046872]	Pyrimidine metabolism; UMP biosynthesis via de novo pathway; (S)-dihydroorotate from bicarbonate: step 3/3.
CDS_000000267	Q5F3L4	DEN6A	27.397	2.53e-27	116	96	Protein DENND6A (DENN domain-containing protein 6A)	DENND6A RCJMB04_14d15	Gallus gallus (Chicken)	584	-	recycling endosome [GO:0055037]	Rab guanyl-nucleotide exchange factor activity [GO:0017112]	-
CDS_000000268	Q06708	VAC14	35.766	5.64e-40	151	99	Vacuole morphology and inheritance protein 14 (Swollen vacuole phenotype 2 protein)	VAC14 SVP2 YLR386W L3502.1	Saccharomyces cerevisiae (strain ATCC 204508 / S288c) (Baker's yeast)	880	phosphatidylinositol biosynthetic process [GO:0006661]; positive regulation of lipid kinase activity [GO:0090218]; protein localization to vacuolar membrane [GO:1903778]; protein transport [GO:0015031]	endosome membrane [GO:0010008]; extrinsic component of vacuolar membrane [GO:0000306]; fungal-type vacuole membrane [GO:0000329]; PAS complex [GO:0070772]	identical protein binding [GO:0042802]; molecular adaptor activity [GO:0060090]; protein binding, bridging [GO:0030674]	-
CDS_000000269	Q68F38	VAC14	55	8.9e-37	137	90	Protein VAC14 homolog	vac14	Xenopus laevis (African clawed frog)	782	phosphatidylinositol biosynthetic process [GO:0006661]	endosome membrane [GO:0010008]; PAS complex [GO:0070772]	-	-
CDS_000000270	P87145	VAC14	65	4.4e-10	62.4	19	Protein VAC14 homolog	SPBC25H2.03	Schizosaccharomyces pombe (strain 972 / ATCC 24843) (Fission yeast)	811	phosphatidylinositol biosynthetic process [GO:0006661]	cytoplasm [GO:0005737]; endosome membrane [GO:0010008]; extrinsic component of vacuolar membrane [GO:0000306]; fungal-type vacuole membrane [GO:0000329]; PAS complex [GO:0070772]	-	-
CDS_000000272	Q7S565	COQ1	75.389	5.56e-165	475	91	Probable hexaprenyl pyrophosphate synthase, mitochondrial (HPS) (EC 2.5.1.-)	NCU02305	Neurospora crassa (strain ATCC 24698 / 74-OR23-1A / CBS 708.71 / DSM 1257 / FGSC 987)	449	isoprenoid biosynthetic process [GO:0008299]; ubiquinone biosynthetic process [GO:0006744]	extrinsic component of mitochondrial inner membrane [GO:0031314]	metal ion binding [GO:0046872]; trans-hexaprenyltranstransferase activity [GO:0000010]	Cofactor biosynthesis; ubiquinone biosynthesis.
CDS_000000273	Q9P4P9	HIS5	74.945	0	698	100	Imidazole glycerol phosphate synthase hisHF (IGP synthase) (IGPS) (ImGP synthase) (EC 4.3.2.10) [Includes: Glutaminase (EC 3.5.1.2); Cyclase]	hisHF AN7430	Emericella nidulans (strain FGSC A4 / ATCC 38163 / CBS 112.46 / NRRL 194 / M139) (Aspergillus nidulans)	553	glutamine metabolic process [GO:0006541]; histidine biosynthetic process [GO:0000105]	-	glutaminase activity [GO:0004359]; imidazoleglycerol-phosphate synthase activity [GO:0000107]; oxo-acid-lyase activity [GO:0016833]	Amino-acid biosynthesis; L-histidine biosynthesis; L-histidine from 5-phospho-alpha-D-ribose 1-diphosphate: step 5/9.
CDS_000000274	O13835	IMP3	62.987	8.21e-67	207	98	U3 small nucleolar ribonucleoprotein protein imp3 (U3 snoRNP protein imp3)	imp3 SPAC19D5.05c	Schizosaccharomyces pombe (strain 972 / ATCC 24843) (Fission yeast)	183	rRNA processing [GO:0006364]	Mpp10 complex [GO:0034457]; nucleolus [GO:0005730]; nucleus [GO:0005634]; small nuclear ribonucleoprotein complex [GO:0030532]; small nucleolar ribonucleoprotein complex [GO:0005732]; small-subunit processome [GO:0032040]	rRNA binding [GO:0019843]; snoRNA binding [GO:0030515]	-
CDS_000000275	Q9C1B3	TRI12	27.593	3.49e-49	184	99	Trichothecene efflux pump TRI12 (Core trichothecene cluster (CTC) protein 12)	TRI12	Fusarium sporotrichioides	598	pathogenesis [GO:0009405]	integral component of membrane [GO:0016021]; plasma membrane [GO:0005886]	transmembrane transporter activity [GO:0022857]	-
CDS_000000276	Q24JP1	ALCS	30.303	3.25e-10	60.8	92	Protein alcS	alcS AFUA_7G00990	Neosartorya fumigata (strain ATCC MYA-4609 / Af293 / CBS 101355 / FGSC A1100) (Aspergillus fumigatus)	272	-	cell septum [GO:0030428]; integral component of membrane [GO:0016021]; plasma membrane [GO:0005886]	acetate transmembrane transporter activity [GO:0015123]	-
CDS_000000277	Q96UM2	LAC3	48.559	2.85e-137	413	79	Laccase-3 (EC 1.10.3.2) (Benzenediol:oxygen oxidoreductase 3) (Diphenol oxidase 3) (Urishiol oxidase 3) (Fragment)	lcc3	Botryotinia fuckeliana (Noble rot fungus) (Botrytis cinerea)	454	lignin catabolic process [GO:0046274]	extracellular region [GO:0005576]	copper ion binding [GO:0005507]; hydroquinone:oxygen oxidoreductase activity [GO:0052716]	-
CDS_000000280	P30605	ITR1	30.097	1.12e-07	53.5	77	Myo-inositol transporter 1	ITR1 YDR497C D9719.3	Saccharomyces cerevisiae (strain ATCC 204508 / S288c) (Baker's yeast)	584	myo-inositol transport [GO:0015798]; pseudohyphal growth [GO:0007124]; transmembrane transport [GO:0055085]	cell periphery [GO:0071944]; fungal-type vacuole [GO:0000324]; fungal-type vacuole membrane [GO:0000329]; integral component of plasma membrane [GO:0005887]; plasma membrane [GO:0005886]	myo-inositol:proton symporter activity [GO:0005366]; myo-inositol transmembrane transporter activity [GO:0005365]	-
CDS_000000283	Q12381	PRP1	41.049	0	715	99	Pre-mRNA-splicing factor prp1	prp1 zer1 SPBC6B1.07	Schizosaccharomyces pombe (strain 972 / ATCC 24843) (Fission yeast)	906	mRNA cis splicing, via spliceosome [GO:0045292]; mRNA splicing, via spliceosome [GO:0000398]; spliceosomal tri-snRNP complex assembly [GO:0000244]	catalytic step 2 spliceosome [GO:0071013]; nucleus [GO:0005634]; U4/U6 x U5 tri-snRNP complex [GO:0046540]	-	-
CDS_000000284	Q2ULH4	ATM1	78.862	5.82e-135	404	95	Iron-sulfur clusters transporter atm1, mitochondrial	atm1 AO090003000411	Aspergillus oryzae (strain ATCC 42149 / RIB 40) (Yellow koji mold)	720	iron import into the mitochondrion [GO:0048250]; iron ion homeostasis [GO:0055072]; iron-sulfur cluster assembly [GO:0016226]	integral component of membrane [GO:0016021]; mitochondrial inner membrane [GO:0005743]	ATPase activity [GO:0016887]; ATPase-coupled transmembrane transporter activity [GO:0042626]; ATP binding [GO:0005524]	-
CDS_000000285	C5GW39	AIM24	42.353	5.1e-10	58.2	100	Altered inheritance of mitochondria protein 24, mitochondrial	aim24 BDCG_08368	Ajellomyces dermatitidis (strain ER-3 / ATCC MYA-2586) (Blastomyces dermatitidis)	390	-	mitochondrion [GO:0005739]	-	-
CDS_000000286	O60114	YG65	42.061	0	610	95	Uncharacterized helicase C15C4.05 (EC 3.6.4.-)	SPBC15C4.05	Schizosaccharomyces pombe (strain 972 / ATCC 24843) (Fission yeast)	1428	cytoplasmic translational initiation [GO:0002183]	cytosol [GO:0005829]	ATP binding [GO:0005524]; ribosomal small subunit binding [GO:0043024]; RNA binding [GO:0003723]; RNA helicase activity [GO:0003724]	-
CDS_000000289	Q10105	GCN1	40.411	9.24e-25	108	54	eIF-2-alpha kinase activator gcn1 (Translational activator gcn1)	gcn1 SPAC18G6.05c	Schizosaccharomyces pombe (strain 972 / ATCC 24843) (Fission yeast)	2670	cellular response to amino acid starvation [GO:0034198]; cellular response to benomyl [GO:0072755]; cellular response to hydrogen peroxide [GO:0070301]; cellular stress response to acidic pH [GO:1990451]; negative regulation of cytoplasmic translational initiation in response to stress [GO:1990625]; positive regulation of translational initiation in response to starvation [GO:0071264]; signal tra…	cytosol [GO:0005829]; protein-containing complex [GO:0032991]	protein kinase activator activity [GO:0030295]; protein kinase binding [GO:0019901]; ribosome binding [GO:0043022]	-
CDS_000000290	P33892	GCN1	46.498	0	1230	98	eIF-2-alpha kinase activator GCN1 (General control non-derepressible protein 1) (Translational activator GCN1)	GCN1 YGL195W G1318	Saccharomyces cerevisiae (strain ATCC 204508 / S288c) (Baker's yeast)	2672	cellular response to amino acid starvation [GO:0034198]; cellular response to benomyl [GO:0072755]; cellular response to hydrogen peroxide [GO:0070301]; cellular stress response to acidic pH [GO:1990451]; negative regulation of TORC1 signaling [GO:1904262]; positive regulation of kinase activity [GO:0033674]; positive regulation of macroautophagy [GO:0016239]; positive regulation of protein phosp…	cytosol [GO:0005829]; cytosolic ribosome [GO:0022626]; mitochondrion [GO:0005739]; polysomal ribosome [GO:0042788]; polysome [GO:0005844]	ATP-dependent protein binding [GO:0043008]; protein kinase binding [GO:0019901]; protein kinase regulator activity [GO:0019887]; ribosome binding [GO:0043022]; translation initiation factor binding [GO:0031369]	-
CDS_000000291	Q12060	HFI1	27.219	3.86e-06	50.8	65	Transcriptional coactivator HFI1/ADA1	HFI1 ADA1 SUP110 YPL254W	Saccharomyces cerevisiae (strain ATCC 204508 / S288c) (Baker's yeast)	488	chromatin organization [GO:0006325]; histone acetylation [GO:0016573]; histone H3 acetylation [GO:0043966]; regulation of transcription by RNA polymerase II [GO:0006357]; transcription by RNA polymerase II [GO:0006366]	Ada2/Gcn5/Ada3 transcription activator complex [GO:0005671]; SAGA complex [GO:0000124]; SLIK (SAGA-like) complex [GO:0046695]	transcription coactivator activity [GO:0003713]; transcription coregulator activity [GO:0003712]	-
CDS_000000293	P39108	PEX7	41.667	3.81e-30	117	82	Peroxisomal targeting signal 2 receptor (PTS2 receptor) (Peroxin-7) (Peroxisome import protein PAS7)	PEX7 PAS7 PEB1 YDR142C YD2943.01C YD9302.18C	Saccharomyces cerevisiae (strain ATCC 204508 / S288c) (Baker's yeast)	375	protein import into peroxisome matrix, docking [GO:0016560]	cytosol [GO:0005829]; peroxisome [GO:0005777]	peroxisome matrix targeting signal-2 binding [GO:0005053]	-
CDS_000000294	O14301	YE85	43.208	3.98e-135	411	99	Uncharacterized WD repeat-containing protein C9G1.05	SPAC9G1.05	Schizosaccharomyces pombe (strain 972 / ATCC 24843) (Fission yeast)	595	actin filament depolymerization [GO:0030042]; positive regulation of actin filament depolymerization [GO:0030836]	actin cortical patch [GO:0030479]; actomyosin, actin portion [GO:0042643]; cell division site [GO:0032153]; cell tip [GO:0051286]; cortical actin cytoskeleton [GO:0030864]; cytosol [GO:0005829]; nucleus [GO:0005634]	actin filament binding [GO:0051015]	-
CDS_000000297	B5BP49	YP55	32.821	3.32e-33	129	82	Uncharacterized transporter C460.05	SPBC460.05	Schizosaccharomyces pombe (strain 972 / ATCC 24843) (Fission yeast)	530	transmembrane transport [GO:0055085]	endoplasmic reticulum [GO:0005783]; integral component of membrane [GO:0016021]; intrinsic component of membrane [GO:0031224]	transmembrane transporter activity [GO:0022857]	-
CDS_000000298	A0A0A2K5R6	CNSL	30.571	1.12e-40	154	98	MFS-type transporter cnsL (Communesin biosynthesis cluster protein L)	cnsL PEX2_055460	Penicillium expansum (Blue mold rot fungus)	482	transmembrane transport [GO:0055085]	integral component of membrane [GO:0016021]; plasma membrane [GO:0005886]	-	-
CDS_000000299	Q5KTM9	ALT5	67.873	3.72e-93	305	90	Highly reducing polyketide synthase alt5 (EC 2.3.1.-) (Alternapyrone biosynthesis cluster protein 5)	alt5 pksN	Alternaria solani	2551	methylation [GO:0032259]	-	methyltransferase activity [GO:0008168]; oxidoreductase activity [GO:0016491]; phosphopantetheine binding [GO:0031177]; transferase activity, transferring acyl groups [GO:0016746]	Secondary metabolite biosynthesis. {ECO:0000269|PubMed:16356847}.
CDS_000000300	P29141	SUBV	26.087	1.97e-24	113	61	Minor extracellular protease vpr (EC 3.4.21.-)	vpr BSU38090 ipa-45r	Bacillus subtilis (strain 168)	806	-	extracellular region [GO:0005576]	serine-type endopeptidase activity [GO:0004252]	-
CDS_000000301	Q5AR50	ASQG	33.453	3.17e-36	140	86	FAD-dependent monooxygenase asqG (EC 1.-.-.-) (4'-methoxyviridicatin/aspoquinolone biosynthesis cluster protein asqG) (Aspoquinolone biosynthesis protein G)	asqG AN9230	Emericella nidulans (strain FGSC A4 / ATCC 38163 / CBS 112.46 / NRRL 194 / M139) (Aspergillus nidulans)	566	-	integral component of membrane [GO:0016021]	FAD binding [GO:0071949]; monooxygenase activity [GO:0004497]	Secondary metabolite biosynthesis. {ECO:0000305|PubMed:25251934}.
CDS_000000303	P21158	CSGA	31.034	2.48e-09	55.8	63	C-factor (C signal)	csgA spoC	Myxococcus xanthus	166	sporulation resulting in formation of a cellular spore [GO:0030435]	extracellular region [GO:0005576]	-	-
CDS_000000304	Q4WLC8	PYR8	32.472	8.05e-35	134	99	Acetyltransferase pyr8 (EC 2.3.1.-) (Pyripyropene synthesis protein 8)	pyr8 AFUA_6G14000	Neosartorya fumigata (strain ATCC MYA-4609 / Af293 / CBS 101355 / FGSC A1100) (Aspergillus fumigatus)	429	terpenoid biosynthetic process [GO:0016114]	integral component of membrane [GO:0016021]	transferase activity, transferring acyl groups [GO:0016746]	Secondary metabolite biosynthesis; terpenoid biosynthesis. {ECO:0000269|PubMed:20861902}.
CDS_000000307	L7XAV2	CURS2	29.911	8.07e-157	521	99	Non-reducing polyketide synthase curS2 (EC 2.3.1.-) (Dehydrocurvularin biosynthesis protein 2)	curS2	Aspergillus terreus	2083	biosynthetic process [GO:0009058]	-	hydrolase activity, acting on ester bonds [GO:0016788]; phosphopantetheine binding [GO:0031177]; transferase activity [GO:0016740]	Mycotoxin biosynthesis. {ECO:0000269|PubMed:23335766}.
CDS_000000308	A7UMW1	PKS1	51.532	7.51e-117	382	83	Non-reducing polyketide synthase 1 (EC 2.3.1.-) (Elsinochromes biosynthesis cluster protein PKS1)	PKS1	Elsinoe fawcettii (Citrus scab fungus) (Sphaceloma fawcettii)	2192	biosynthetic process [GO:0009058]; pathogenesis [GO:0009405]	-	hydrolase activity, acting on ester bonds [GO:0016788]; phosphopantetheine binding [GO:0031177]; transferase activity [GO:0016740]	-
CDS_000000309	A0A179H0J7	LCSC	55.882	1.18e-126	407	93	Highly reducing polyketide synthase lcsC (HR-PKS lcsC) (EC 2.3.1.-) (Leucinostatins biosynthesis cluster protein C)	lcsC VFPBJ_02532 VFPFJ_04704	Purpureocillium lilacinum (Paecilomyces lilacinus)	2332	methylation [GO:0032259]	-	methyltransferase activity [GO:0008168]; oxidoreductase activity [GO:0016491]; phosphopantetheine binding [GO:0031177]; transferase activity, transferring acyl groups [GO:0016746]	Secondary metabolite biosynthesis. {ECO:0000305|PubMed:27416025}.
CDS_000000310	S3D9F1	GLOL	37.183	1.78e-143	469	100	Highly reducing polyketide synthase gloL (HR-PKS gloL) (EC 2.3.1.-) (Pneumocandin acyl side chain synthase) (Pneumocandin biosynthesis cluster protein L)	gloL GLPKS4 GLAREA_10034	Glarea lozoyensis (strain ATCC 20868 / MF5171)	2531	methylation [GO:0032259]	-	methyltransferase activity [GO:0008168]; oxidoreductase activity [GO:0016491]; phosphopantetheine binding [GO:0031177]; transferase activity, transferring acyl groups [GO:0016746]	Mycotoxin biosynthesis. {ECO:0000269|PubMed:23688303, ECO:0000269|PubMed:27494047, ECO:0000305|PubMed:25879325}.
CDS_000000311	S3D9F1	GLOL	30.556	8.91e-24	106	86	Highly reducing polyketide synthase gloL (HR-PKS gloL) (EC 2.3.1.-) (Pneumocandin acyl side chain synthase) (Pneumocandin biosynthesis cluster protein L)	gloL GLPKS4 GLAREA_10034	Glarea lozoyensis (strain ATCC 20868 / MF5171)	2531	methylation [GO:0032259]	-	methyltransferase activity [GO:0008168]; oxidoreductase activity [GO:0016491]; phosphopantetheine binding [GO:0031177]; transferase activity, transferring acyl groups [GO:0016746]	Mycotoxin biosynthesis. {ECO:0000269|PubMed:23688303, ECO:0000269|PubMed:27494047, ECO:0000305|PubMed:25879325}.
CDS_000000312	A0A3G1DJF3	SQHKS	40.206	6.59e-50	184	97	Squalestatin hexaketide synthase (SQHKS) (EC 2.3.1.-) (Highly reducing polyketide synthase 2) (HR-PKS 2) (Squalestatin S1 biosynthesis cluster protein pks2)	pks2	Phoma sp. (strain ATCC 20986 / MF5453)	2561	methylation [GO:0032259]	-	methyltransferase activity [GO:0008168]; oxidoreductase activity [GO:0016491]; phosphopantetheine binding [GO:0031177]; transferase activity, transferring acyl groups [GO:0016746]	Secondary metabolite biosynthesis. {ECO:0000269|PubMed:27056201}.
CDS_000000313	Q96WJ0	ERG7	42.325	4.04e-130	400	99	Lanosterol synthase (EC 5.4.99.7) (2,3-epoxysqualene--lanosterol cyclase) (Oxidosqualene--lanosterol cyclase) (OSC)	ERG7	Pneumocystis carinii	719	steroid biosynthetic process [GO:0006694]; triterpenoid biosynthetic process [GO:0016104]	lipid droplet [GO:0005811]	beta-amyrin synthase activity [GO:0042300]; lanosterol synthase activity [GO:0000250]	Terpene metabolism; lanosterol biosynthesis; lanosterol from farnesyl diphosphate: step 3/3.
CDS_000000314	J4VWM7	OPS4	33.981	1.26e-26	109	97	FAD-dependent monooxygenase OpS4 (EC 1.-.-.-) (Oosporein biosynthesis protein 4)	OpS4 BBA_08182	Beauveria bassiana (strain ARSEF 2860) (White muscardine disease fungus) (Tritirachium shiotae)	427	pathogenesis [GO:0009405]	-	FAD binding [GO:0071949]; monooxygenase activity [GO:0004497]	Secondary metabolite biosynthesis. {ECO:0000269|PubMed:26305932}.
CDS_000000315	B6HV36	ADRH	40	2.82e-30	116	98	FAD-dependent monooxygenase adrH (EC 1.-.-.-) (Andrastin A biosynthesis cluster protein H)	adrH Pc22g22890	Penicillium rubens (strain ATCC 28089 / DSM 1075 / NRRL 1951 / Wisconsin 54-1255) (Penicillium chrysogenum)	451	terpenoid biosynthetic process [GO:0016114]	integral component of membrane [GO:0016021]	FAD binding [GO:0071949]; monooxygenase activity [GO:0004497]	Secondary metabolite biosynthesis; terpenoid biosynthesis. {ECO:0000305|Ref.2}.
CDS_000000316	G0LET6	BOA8	28.037	5.51e-41	159	98	FAD-dependent monooxygenase BOA8 (EC 1.-.-.-) (Botcinic acid biosynthesis cluster B protein 8)	BOA8	Botryotinia fuckeliana (strain B05.10) (Noble rot fungus) (Botrytis cinerea)	779	pathogenesis [GO:0009405]	integral component of membrane [GO:0016021]	FAD binding [GO:0071949]; monooxygenase activity [GO:0004497]	Polyketide biosynthesis. {ECO:0000305|PubMed:21722295}.
CDS_000000317	Q9USJ6	FMNR	35.567	7.95e-31	117	98	NAD(P)H-dependent FMN reductase C4B3.06c (FMN reductase C4B3.06c) (EC 1.5.1.39) (Azoreductase C4B3.06c) (FMN reductase [NAD(P)H])	SPCC4B3.06c	Schizosaccharomyces pombe (strain 972 / ATCC 24843) (Fission yeast)	200	-	cytosol [GO:0005829]; nucleus [GO:0005634]	FMN binding [GO:0010181]; FMN reductase (NADH) activity [GO:0052874]; FMN reductase (NADPH) activity [GO:0052873]; NAD(P)H dehydrogenase (quinone) activity [GO:0003955]	-
CDS_000000318	B6HUQ4	ADRA	50.794	1.37e-57	195	93	Cytochrome P450 monooxygenase adrA (EC 1.-.-.-) (Andrastin A biosynthesis cluster protein A)	adrA Pc22g22820	Penicillium rubens (strain ATCC 28089 / DSM 1075 / NRRL 1951 / Wisconsin 54-1255) (Penicillium chrysogenum)	512	terpenoid biosynthetic process [GO:0016114]	integral component of membrane [GO:0016021]	heme binding [GO:0020037]; iron ion binding [GO:0005506]; monooxygenase activity [GO:0004497]; oxidoreductase activity, acting on paired donors, with incorporation or reduction of molecular oxygen [GO:0016705]	Secondary metabolite biosynthesis; terpenoid biosynthesis. {ECO:0000269|Ref.2}.
CDS_000000319	Q01387	RAS2	67.059	3.2e-68	214	86	Protein ras-2	ras-2 B11N2.310 NCU03616	Neurospora crassa (strain ATCC 24698 / 74-OR23-1A / CBS 708.71 / DSM 1257 / FGSC 987)	229	Ras protein signal transduction [GO:0007265]	plasma membrane [GO:0005886]	GDP binding [GO:0019003]; GTPase activity [GO:0003924]; GTP binding [GO:0005525]	-
CDS_000000320	Q5REB8	ACSS3	41.768	9.9e-150	454	97	Acyl-CoA synthetase short-chain family member 3, mitochondrial (EC 6.2.1.1) (Acetate--CoA ligase 3) (Propionate--CoA ligase) (EC 6.2.1.17)	ACSS3	Pongo abelii (Sumatran orangutan) (Pongo pygmaeus abelii)	686	-	mitochondrial matrix [GO:0005759]	acetate-CoA ligase activity [GO:0003987]; ATP binding [GO:0005524]; butyrate-CoA ligase activity [GO:0047760]; propionate-CoA ligase activity [GO:0050218]	-
CDS_000000325	P82594	IABF	32.069	1.09e-31	125	88	Extracellular exo-alpha-(1->5)-L-arabinofuranosidase (ABF) (EC 3.2.1.55) (Alpha-L-AFase) (Extracellular arabinan exo-alpha-(1->5)-L-arabinosidase) (Arabinosidase)	-	Streptomyces chartreusis	328	arabinan catabolic process [GO:0031222]	extracellular region [GO:0005576]	alpha-L-arabinofuranosidase activity [GO:0046556]	Glycan metabolism; L-arabinan degradation.
CDS_000000326	Q9Y7Z6	YP02	28.631	2.46e-06	53.1	52	Meiotic chromosome segregation protein C1539.02	SPBC1539.02	Schizosaccharomyces pombe (strain 972 / ATCC 24843) (Fission yeast)	386	meiotic cell cycle [GO:0051321]	nucleus [GO:0005634]	-	-
CDS_000000327	P40817	DPAL	43.353	1.02e-30	120	85	Diaminopropionate ammonia-lyase (DAPAL) (EC 4.3.1.15) (2,3-diaminopropionate ammonia-lyase) (Alpha,beta-diaminopropionate ammonia-lyase) (Diaminopropionatase)	dpaL STM1002	Salmonella typhimurium (strain LT2 / SGSC1412 / ATCC 700720)	404	-	-	diaminopropionate ammonia-lyase activity [GO:0008838]; pyridoxal phosphate binding [GO:0030170]	-
CDS_000000329	O42630	CARP	79.817	6.14e-125	366	96	Vacuolar protease A (EC 3.4.23.25) (Aspartic endopeptidase pep2) (Aspartic protease pep2)	pep2 AFUA_3G11400	Neosartorya fumigata (strain ATCC MYA-4609 / Af293 / CBS 101355 / FGSC A1100) (Aspergillus fumigatus)	398	pathogenesis [GO:0009405]; protein catabolic process [GO:0030163]; proteolysis [GO:0006508]	extracellular region [GO:0005576]; fungal-type vacuole [GO:0000324]; vacuolar lumen [GO:0005775]	aspartic-type endopeptidase activity [GO:0004190]	-
CDS_000000330	O42630	CARP	85.263	7.67e-54	178	92	Vacuolar protease A (EC 3.4.23.25) (Aspartic endopeptidase pep2) (Aspartic protease pep2)	pep2 AFUA_3G11400	Neosartorya fumigata (strain ATCC MYA-4609 / Af293 / CBS 101355 / FGSC A1100) (Aspergillus fumigatus)	398	pathogenesis [GO:0009405]; protein catabolic process [GO:0030163]; proteolysis [GO:0006508]	extracellular region [GO:0005576]; fungal-type vacuole [GO:0000324]; vacuolar lumen [GO:0005775]	aspartic-type endopeptidase activity [GO:0004190]	-
CDS_000000331	Q8NJS1	ATG26	68.408	2.63e-179	545	99	Sterol 3-beta-glucosyltransferase (EC 2.4.1.173) (Autophagy-related protein 26) (UDP-glycosyltransferase 51)	ATG26 UGT51	Leptosphaeria maculans (Blackleg fungus) (Phoma lingam)	1456	autophagy [GO:0006914]; carbohydrate metabolic process [GO:0005975]; lipid glycosylation [GO:0030259]; protein transport [GO:0015031]; sterol biosynthetic process [GO:0016126]	phagophore assembly site membrane [GO:0034045]	brassicasterol glucosyltransferase activity [GO:0102203]; cholesterol alpha-glucosyltransferase activity [GO:0102205]; soladodine glucosyltransferase activity [GO:0102202]; sterol 3-beta-glucosyltransferase activity [GO:0016906]	-
CDS_000000332	Q8NJS1	ATG26	80.219	0	1489	99	Sterol 3-beta-glucosyltransferase (EC 2.4.1.173) (Autophagy-related protein 26) (UDP-glycosyltransferase 51)	ATG26 UGT51	Leptosphaeria maculans (Blackleg fungus) (Phoma lingam)	1456	autophagy [GO:0006914]; carbohydrate metabolic process [GO:0005975]; lipid glycosylation [GO:0030259]; protein transport [GO:0015031]; sterol biosynthetic process [GO:0016126]	phagophore assembly site membrane [GO:0034045]	brassicasterol glucosyltransferase activity [GO:0102203]; cholesterol alpha-glucosyltransferase activity [GO:0102205]; soladodine glucosyltransferase activity [GO:0102202]; sterol 3-beta-glucosyltransferase activity [GO:0016906]	-
CDS_000000334	Q9P376	FCP1	35.681	1.71e-74	252	100	RNA polymerase II subunit A C-terminal domain phosphatase (EC 3.1.3.16) (CTD phosphatase fcp1)	fcp1 SPAC19B12.05c	Schizosaccharomyces pombe (strain 972 / ATCC 24843) (Fission yeast)	723	dephosphorylation of RNA polymerase II C-terminal domain [GO:0070940]	nucleus [GO:0005634]	metal ion binding [GO:0046872]; RNA polymerase II CTD heptapeptide repeat phosphatase activity [GO:0008420]	-
CDS_000000338	P41410	RAD54	61.345	0	1021	96	DNA repair protein rhp54 (EC 3.6.4.-) (RAD54 homolog 1)	rhp54 rad54 SPAC15A10.03c	Schizosaccharomyces pombe (strain 972 / ATCC 24843) (Fission yeast)	852	chromatin remodeling [GO:0006338]; chromatin silencing at centromere [GO:0030702]; double-strand break repair via synthesis-dependent strand annealing [GO:0045003]; heteroduplex formation [GO:0030491]; meiotic gene conversion [GO:0006311]; reciprocal meiotic recombination [GO:0007131]; regulation of DNA recombination at centromere [GO:0061806]	chromosome, centromeric region [GO:0000775]; mitotic spindle [GO:0072686]; nucleus [GO:0005634]; site of double-strand break [GO:0035861]	ATP binding [GO:0005524]; DNA binding [GO:0003677]; DNA translocase activity [GO:0015616]; helicase activity [GO:0004386]; protein-DNA loading ATPase activity [GO:0033170]	-
CDS_000000339	Q10752	CDC28	50	0	819	97	Pre-mRNA-splicing factor ATP-dependent RNA helicase-like protein cdc28 (EC 3.6.4.13) (Pre-mRNA-processing protein 8)	cdc28 prp8 SPBC19C2.01 SPBC21B10.01c SPBC874.01	Schizosaccharomyces pombe (strain 972 / ATCC 24843) (Fission yeast)	1055	generation of catalytic spliceosome for first transesterification step [GO:0000349]	spliceosomal complex [GO:0005681]	ATP binding [GO:0005524]; RNA binding [GO:0003723]; RNA helicase activity [GO:0003724]	-
CDS_000000340	B5DF89	CUL3	38.156	1.43e-117	374	98	Cullin-3	Cul3	Rattus norvegicus (Rat)	768	anaphase-promoting complex-dependent catabolic process [GO:0031145]; cell migration [GO:0016477]; cell morphogenesis [GO:0000902]; cell projection organization [GO:0030030]; COPII vesicle coating [GO:0048208]; embryonic cleavage [GO:0040016]; endoplasmic reticulum to Golgi vesicle-mediated transport [GO:0006888]; fibroblast apoptotic process [GO:0044346]; gastrulation [GO:0007369]; integrin-media…	cell [GO:0005623]; centrosome [GO:0005813]; Cul3-RING ubiquitin ligase complex [GO:0031463]; cytoplasm [GO:0005737]; Golgi apparatus [GO:0005794]; Golgi membrane [GO:0000139]; mitotic spindle [GO:0072686]; nucleus [GO:0005634]; polar microtubule [GO:0005827]; sperm flagellum [GO:0036126]; spindle pole [GO:0000922]	cyclin binding [GO:0030332]; Notch binding [GO:0005112]; POZ domain binding [GO:0031208]; protein heterodimerization activity [GO:0046982]; protein homodimerization activity [GO:0042803]; ubiquitin protein ligase binding [GO:0031625]	Protein modification; protein ubiquitination.
CDS_000000341	Q09713	YA36	33.654	2.7e-33	130	82	Uncharacterized protein C18B11.06	SPAC18B11.06	Schizosaccharomyces pombe (strain 972 / ATCC 24843) (Fission yeast)	327	maturation of SSU-rRNA from tricistronic rRNA transcript (SSU-rRNA, 5.8S rRNA, LSU-rRNA) [GO:0000462]; rRNA processing [GO:0006364]	nucleolus [GO:0005730]; nucleus [GO:0005634]; small nucleolar ribonucleoprotein complex [GO:0005732]; small-subunit processome [GO:0032040]	RNA binding [GO:0003723]	-
CDS_000000342	K0E2F6	ECDB	26.02	2.16e-15	81.6	84	Echinocandin B biosynthetic cluster transcription factor ecdB (Echinocandin B biosynthetic cluster protein B)	ecdB	Aspergillus rugulosus (Emericella rugulosa)	545	-	nucleus [GO:0005634]	DNA binding [GO:0003677]; DNA-binding transcription factor activity, RNA polymerase II-specific [GO:0000981]; zinc ion binding [GO:0008270]	-
CDS_000000345	Q10227	YD03	36.792	3.16e-10	60.8	62	Uncharacterized protein C2E12.03c	SPAC2E12.03c	Schizosaccharomyces pombe (strain 972 / ATCC 24843) (Fission yeast)	283	amino acid transmembrane transport [GO:0003333]	cell division site [GO:0032153]; cell tip [GO:0051286]; Golgi apparatus [GO:0005794]; integral component of membrane [GO:0016021]	basic amino acid transmembrane transporter activity [GO:0015174]	-
CDS_000000346	Q00859	MAPK	85.149	9.99e-47	159	91	Mitogen-activated protein kinase (EC 2.7.11.24) (FsMAPK)	MAPK	Fusarium solani subsp. pisi (Nectria haematococca)	355	-	nucleus [GO:0005634]	ATP binding [GO:0005524]; MAP kinase activity [GO:0004707]	-
CDS_000000347	Q00859	MAPK	97.6	1.13e-86	264	84	Mitogen-activated protein kinase (EC 2.7.11.24) (FsMAPK)	MAPK	Fusarium solani subsp. pisi (Nectria haematococca)	355	-	nucleus [GO:0005634]	ATP binding [GO:0005524]; MAP kinase activity [GO:0004707]	-
CDS_000000348	Q0UY62	DBP3	86.449	0	768	75	ATP-dependent RNA helicase DBP3 (EC 3.6.4.13)	DBP3 SNOG_03302	Phaeosphaeria nodorum (strain SN15 / ATCC MYA-4574 / FGSC 10173) (Glume blotch fungus) (Parastagonospora nodorum)	592	rRNA processing [GO:0006364]	nucleolus [GO:0005730]	ATP binding [GO:0005524]; RNA binding [GO:0003723]; RNA helicase activity [GO:0003724]	-
CDS_000000350	J9VLN4	CTR4	37.736	5.74e-29	111	89	Copper transport protein CTR4 (Copper transporter 4)	CTR4 CNAG_00979	Cryptococcus neoformans var. grubii serotype A (strain H99 / ATCC 208821 / CBS 10515 / FGSC 9487) (Filobasidiella neoformans var. grubii)	199	-	integral component of membrane [GO:0016021]	copper ion transmembrane transporter activity [GO:0005375]	-
CDS_000000351	Q8G9F9	INHA	30.464	5.59e-15	74.3	71	Isonitrile hydratase (EC 4.2.1.103) (Cyclohexyl-isocyanide hydratase)	inhA	Pseudomonas putida (Arthrobacter siderocapsulatus)	228	-	-	cyclohexyl-isocyanide hydratase activity [GO:0050549]	-
CDS_000000352	P21623	DIT1	35.51	1.91e-40	155	58	Spore wall maturation protein DIT1	DIT1 YDR403W D9509.21	Saccharomyces cerevisiae (strain ATCC 204508 / S288c) (Baker's yeast)	536	ascospore wall assembly [GO:0030476]	-	catalytic activity [GO:0003824]	-
CDS_000000353	P21623	DIT1	39.344	1.16e-24	107	43	Spore wall maturation protein DIT1	DIT1 YDR403W D9509.21	Saccharomyces cerevisiae (strain ATCC 204508 / S288c) (Baker's yeast)	536	ascospore wall assembly [GO:0030476]	-	catalytic activity [GO:0003824]	-
CDS_000000354	P21595	CP56	44.513	1.23e-135	408	93	Cytochrome P450-DIT2 (EC 1.14.14.-) (Cytochrome P450 56)	DIT2 CYP56 YDR402C D9509.20	Saccharomyces cerevisiae (strain ATCC 204508 / S288c) (Baker's yeast)	489	ascospore wall assembly [GO:0030476]	endoplasmic reticulum [GO:0005783]	heme binding [GO:0020037]; iron ion binding [GO:0005506]; monooxygenase activity [GO:0004497]; NADPH dehydrogenase activity [GO:0003959]; oxidoreductase activity, acting on paired donors, with incorporation or reduction of molecular oxygen [GO:0016705]	-
CDS_000000355	P38125	DTR1	35.567	6.64e-66	224	98	Dityrosine transporter 1	DTR1 YBR180W YBR1242	Saccharomyces cerevisiae (strain ATCC 204508 / S288c) (Baker's yeast)	572	amine transport [GO:0015837]; ascospore wall assembly [GO:0030476]; drug transmembrane transport [GO:0006855]; transmembrane transport [GO:0055085]	cell periphery [GO:0071944]; integral component of plasma membrane [GO:0005887]; prospore membrane [GO:0005628]	amine transmembrane transporter activity [GO:0005275]	-
CDS_000000357	Q6Z310	MAN9	28.686	7.85e-33	132	81	Putative mannan endo-1,4-beta-mannosidase 9 (EC 3.2.1.78) (Beta-mannanase 9) (Endo-beta-1,4-mannanase 9) (OsMANP) (OsMan9)	MAN9 Os02g0766900 LOC_Os02g52800 OJ1004_A11.22 P0539D10.41	Oryza sativa subsp. japonica (Rice)	407	carbohydrate metabolic process [GO:0005975]	extracellular region [GO:0005576]	mannan endo-1,4-beta-mannosidase activity [GO:0016985]	-
CDS_000000359	O42637	CIA84	27.895	2.22e-76	268	93	Complex I intermediate-associated protein 84, mitochondrial	cia84 cia80 B11O8.100 NCU01006	Neurospora crassa (strain ATCC 24698 / 74-OR23-1A / CBS 708.71 / DSM 1257 / FGSC 987)	797	-	mitochondrion [GO:0005739]	-	-
CDS_000000360	D4AYG1	KLDC1	42.582	9.57e-73	244	98	Kelch repeat-containing protein ARB_01230	ARB_01230	Arthroderma benhamiae (strain ATCC MYA-4681 / CBS 112371) (Trichophyton mentagrophytes)	668	-	extracellular region [GO:0005576]; integral component of membrane [GO:0016021]	-	-
CDS_000000361	D4AYG1	KLDC1	63.462	7.17e-15	76.6	25	Kelch repeat-containing protein ARB_01230	ARB_01230	Arthroderma benhamiae (strain ATCC MYA-4681 / CBS 112371) (Trichophyton mentagrophytes)	668	-	extracellular region [GO:0005576]; integral component of membrane [GO:0016021]	-	-
CDS_000000362	Q05950	REB1	27.715	4.24e-18	93.2	22	DNA-binding protein REB1 (QBP)	REB1 KLLA0F04389g	Kluyveromyces lactis (strain ATCC 8585 / CBS 2359 / DSM 70799 / NBRC 1267 / NRRL Y-1140 / WM37) (Yeast) (Candida sphaerica)	595	-	nucleus [GO:0005634]	DNA binding [GO:0003677]	-
CDS_000000363	Q12289	CRC1	45	3.37e-44	155	96	Mitochondrial carnitine carrier	CRC1 YOR100C YOR3193C	Saccharomyces cerevisiae (strain ATCC 204508 / S288c) (Baker's yeast)	327	fatty acid metabolic process [GO:0006631]	integral component of membrane [GO:0016021]; mitochondrial inner membrane [GO:0005743]; mitochondrion [GO:0005739]	carnitine:acyl carnitine antiporter activity [GO:0005476]	-
CDS_000000364	Q8HXY2	MCAT	53.165	8.25e-21	88.2	71	Mitochondrial carnitine/acylcarnitine carrier protein (Carnitine/acylcarnitine translocase) (CAC) (Solute carrier family 25 member 20)	SLC25A20 CACT QccE-14128	Macaca fascicularis (Crab-eating macaque) (Cynomolgus monkey)	301	-	integral component of membrane [GO:0016021]; mitochondrial inner membrane [GO:0005743]	-	-
CDS_000000365	Q53FA7	QORX	36.634	4.76e-31	120	99	Quinone oxidoreductase PIG3 (EC 1.-.-.-) (Tumor protein p53-inducible protein 3) (p53-induced gene 3 protein)	TP53I3 PIG3	Homo sapiens (Human)	332	NADP metabolic process [GO:0006739]; regulation of apoptotic process [GO:0042981]	cytosol [GO:0005829]	NADPH:quinone reductase activity [GO:0003960]; NADPH binding [GO:0070402]; protein homodimerization activity [GO:0042803]; quinone binding [GO:0048038]	-
CDS_000000366	Q92372	RFA1	44.376	1.21e-141	426	100	Replication factor A protein 1 (Single-stranded DNA-binding protein p68 subunit)	ssb1 rad11 rpa1 SPBC660.13c	Schizosaccharomyces pombe (strain 972 / ATCC 24843) (Fission yeast)	609	DNA-dependent DNA replication [GO:0006261]; DNA repair [GO:0006281]; DNA replication [GO:0006260]; DNA unwinding involved in DNA replication [GO:0006268]; double-strand break repair via homologous recombination [GO:0000724]; meiotic cell cycle [GO:0051321]; mitotic DNA replication [GO:1902969]; negative regulation of mitotic cohesin ssDNA (lagging strand) loading [GO:0106112]; nucleotide-excision…	cytoplasm [GO:0005737]; cytosol [GO:0005829]; DNA replication factor A complex [GO:0005662]; nuclear chromatin [GO:0000790]; nuclear chromosome, telomeric region [GO:0000784]; nucleus [GO:0005634]; site of DNA damage [GO:0090734]; site of double-strand break [GO:0035861]	damaged DNA binding [GO:0003684]; metal ion binding [GO:0046872]; sequence-specific DNA binding [GO:0043565]; single-stranded DNA binding [GO:0003697]; single-stranded telomeric DNA binding [GO:0043047]; telomerase RNA binding [GO:0070034]; telomeric DNA binding [GO:0042162]	-
CDS_000000367	P39721	AIM2	26.721	9.78e-18	83.2	99	Protein AIM2 (Altered inheritance rate of mitochondria protein 2)	AIM2 YAL049C	Saccharomyces cerevisiae (strain ATCC 204508 / S288c) (Baker's yeast)	246	-	cytoplasm [GO:0005737]	hydrolase activity [GO:0016787]	-
CDS_000000368	Q4X1R1	RMT2	58.391	2.88e-168	486	99	Protein arginine N-methyltransferase 2 (EC 2.1.1.-) (Protein-arginine N5-methyltransferase) (Type IV protein arginine N-methyltransferase) (Type IV PRMT)	rmt2 AFUA_2G09080	Neosartorya fumigata (strain ATCC MYA-4609 / Af293 / CBS 101355 / FGSC A1100) (Aspergillus fumigatus)	424	peptidyl-arginine methylation [GO:0018216]	cytoplasm [GO:0005737]; nucleus [GO:0005634]	protein-arginine N5-methyltransferase activity [GO:0019702]; S-adenosylmethionine-dependent methyltransferase activity [GO:0008757]	-
CDS_000000373	Q4WJX0	CSN12	27.1	9.31e-26	111	86	Protein CSN12 homolog	csn12 AFUA_1G04520	Neosartorya fumigata (strain ATCC MYA-4609 / Af293 / CBS 101355 / FGSC A1100) (Aspergillus fumigatus)	455	nuclear retention of pre-mRNA at the site of transcription [GO:0071033]; poly(A)+ mRNA export from nucleus [GO:0016973]; posttranscriptional tethering of RNA polymerase II gene DNA at nuclear periphery [GO:0000973]; transcription elongation from RNA polymerase II promoter [GO:0006368]	COP9 signalosome [GO:0008180]; cytoplasm [GO:0005737]; transcription export complex 2 [GO:0070390]	double-stranded DNA binding [GO:0003690]; RNA binding [GO:0003723]	-
CDS_000000375	Q9I3H5	BVMO	32.599	9.03e-22	102	41	Baeyer-Villiger monooxygenase (BVMO) (EC 1.14.13.-)	PA1538	Pseudomonas aeruginosa (strain ATCC 15692 / DSM 22644 / CIP 104116 / JCM 14847 / LMG 12228 / 1C / PRS 101 / PAO1)	527	oxidation-reduction process [GO:0055114]	-	flavin adenine dinucleotide binding [GO:0050660]; N,N-dimethylaniline monooxygenase activity [GO:0004499]; NADP binding [GO:0050661]; oxidoreductase activity, acting on paired donors, with incorporation or reduction of molecular oxygen, NAD(P)H as one donor, and incorporation of one atom of oxygen [GO:0016709]	-
CDS_000000377	P30303	MPIP	54.762	2.09e-19	85.9	99	M-phase inducer phosphatase (EC 3.1.3.48)	nimT AN3941	Emericella nidulans (strain FGSC A4 / ATCC 38163 / CBS 112.46 / NRRL 194 / M139) (Aspergillus nidulans)	556	cell division [GO:0051301]; G2/M transition of mitotic cell cycle [GO:0000086]; positive regulation of G2/MI transition of meiotic cell cycle [GO:0110032]; positive regulation of G2/M transition of mitotic cell cycle [GO:0010971]; positive regulation of mitotic cell cycle [GO:0045931]; positive regulation of mitotic nuclear division [GO:0045840]; regulation of cyclin-dependent protein serine/thre…	cytoplasm [GO:0005737]; nucleus [GO:0005634]	protein tyrosine phosphatase activity [GO:0004725]	-
CDS_000000378	P30303	MPIP	39.766	1.85e-55	195	100	M-phase inducer phosphatase (EC 3.1.3.48)	nimT AN3941	Emericella nidulans (strain FGSC A4 / ATCC 38163 / CBS 112.46 / NRRL 194 / M139) (Aspergillus nidulans)	556	cell division [GO:0051301]; G2/M transition of mitotic cell cycle [GO:0000086]; positive regulation of G2/MI transition of meiotic cell cycle [GO:0110032]; positive regulation of G2/M transition of mitotic cell cycle [GO:0010971]; positive regulation of mitotic cell cycle [GO:0045931]; positive regulation of mitotic nuclear division [GO:0045840]; regulation of cyclin-dependent protein serine/thre…	cytoplasm [GO:0005737]; nucleus [GO:0005634]	protein tyrosine phosphatase activity [GO:0004725]	-
CDS_000000379	O59868	ATC1	60.843	2.45e-60	205	93	Calcium-transporting ATPase 1 (EC 7.2.2.10) (Golgi Ca(2+)-ATPase)	pmr1 pgak2 SPBC31E1.02c	Schizosaccharomyces pombe (strain 972 / ATCC 24843) (Fission yeast)	899	calcium ion transmembrane transport [GO:0070588]; cellular calcium ion homeostasis [GO:0006874]; manganese ion transmembrane transport [GO:0071421]; release of sequestered calcium ion into cytosol by Golgi [GO:0061454]	cell [GO:0005623]; endoplasmic reticulum [GO:0005783]; endoplasmic reticulum membrane [GO:0005789]; Golgi membrane [GO:0000139]; integral component of membrane [GO:0016021]; nuclear envelope [GO:0005635]; plasma membrane [GO:0005886]	ATP binding [GO:0005524]; calcium ion binding [GO:0005509]; calcium transmembrane transporter activity, phosphorylative mechanism [GO:0005388]; manganese transmembrane transporter activity, phosphorylative mechanism [GO:0015410]; proton-exporting ATPase activity, phosphorylative mechanism [GO:0008553]	-
CDS_000000380	P13586	ATC1	46.727	3.56e-113	360	97	Calcium-transporting ATPase 1 (EC 7.2.2.10) (Bypass SOD defects protein 1) (Golgi Ca(2+)-ATPase)	PMR1 BSD1 SCC1 YGL167C G1666	Saccharomyces cerevisiae (strain ATCC 204508 / S288c) (Baker's yeast)	950	calcium ion transmembrane transport [GO:0070588]; calcium ion transport [GO:0006816]; cellular calcium ion homeostasis [GO:0006874]; cellular manganese ion homeostasis [GO:0030026]; macroautophagy [GO:0016236]; manganese ion transport [GO:0006828]	cell [GO:0005623]; Golgi apparatus [GO:0005794]; Golgi membrane [GO:0000139]; integral component of membrane [GO:0016021]	ATP binding [GO:0005524]; calcium ion binding [GO:0005509]; calcium transmembrane transporter activity, phosphorylative mechanism [GO:0005388]; manganese transmembrane transporter activity, phosphorylative mechanism [GO:0015410]; proton-exporting ATPase activity, phosphorylative mechanism [GO:0008553]	-
CDS_000000381	P13586	ATC1	57.006	1.21e-103	331	96	Calcium-transporting ATPase 1 (EC 7.2.2.10) (Bypass SOD defects protein 1) (Golgi Ca(2+)-ATPase)	PMR1 BSD1 SCC1 YGL167C G1666	Saccharomyces cerevisiae (strain ATCC 204508 / S288c) (Baker's yeast)	950	calcium ion transmembrane transport [GO:0070588]; calcium ion transport [GO:0006816]; cellular calcium ion homeostasis [GO:0006874]; cellular manganese ion homeostasis [GO:0030026]; macroautophagy [GO:0016236]; manganese ion transport [GO:0006828]	cell [GO:0005623]; Golgi apparatus [GO:0005794]; Golgi membrane [GO:0000139]; integral component of membrane [GO:0016021]	ATP binding [GO:0005524]; calcium ion binding [GO:0005509]; calcium transmembrane transporter activity, phosphorylative mechanism [GO:0005388]; manganese transmembrane transporter activity, phosphorylative mechanism [GO:0015410]; proton-exporting ATPase activity, phosphorylative mechanism [GO:0008553]	-
CDS_000000382	P30776	RAD21	51.648	9.27e-22	93.6	88	Cohesin subunit rad21 (Double-strand-break repair protein rad21) (SCC1 homolog)	rad21 SPCC338.17c	Schizosaccharomyces pombe (strain 972 / ATCC 24843) (Fission yeast)	628	cell division [GO:0051301]; cellular response to DNA damage stimulus [GO:0006974]; double-strand break repair [GO:0006302]; maintenance of mitotic sister chromatid cohesion [GO:0034088]; mitotic cohesin loading [GO:0061780]; mitotic cohesin ssDNA (lagging strand) loading [GO:0062022]; mitotic sister chromatid cohesion [GO:0007064]; mitotic sister chromatid segregation [GO:0000070]; mitotic telome…	chromosome, centromeric outer repeat region [GO:0034507]; condensed nuclear chromosome, centromeric region [GO:0000780]; mitotic cohesin complex [GO:0030892]; nuclear chromatin [GO:0000790]; nuclear mitotic cohesin complex [GO:0034990]; nuclear pericentric heterochromatin [GO:0031618]; nuclear rDNA heterochromatin [GO:1902377]; nuclear subtelomeric heterochromatin [GO:1990707]; nucleus [GO:000563…	chromatin binding [GO:0003682]	-
CDS_000000385	O07931	YRAM	27.801	5.03e-16	79.3	99	Putative isomerase YraM (EC 5.-.-.-)	yraM BSU26880	Bacillus subtilis (strain 168)	367	-	-	isomerase activity [GO:0016853]	-
CDS_000000386	O94530	SUA5	43.202	1.25e-94	298	99	Threonylcarbamoyl-AMP synthase (TC-AMP synthase) (EC 2.7.7.87) (L-threonylcarbamoyladenylate synthase) (t(6)A37 threonylcarbamoyladenosine biosynthesis protein sua5) (tRNA threonylcarbamoyladenosine biosynthesis protein sua5)	sua5 SPCC895.03c	Schizosaccharomyces pombe (strain 972 / ATCC 24843) (Fission yeast)	408	mitochondrial tRNA threonylcarbamoyladenosine modification [GO:0072670]; regulation of translation [GO:0006417]; regulation of translational fidelity [GO:0006450]	chromosome, telomeric region [GO:0000781]; cytoplasm [GO:0005737]; cytosol [GO:0005829]; mitochondrion [GO:0005739]; nucleus [GO:0005634]	ATP binding [GO:0005524]; DNA binding [GO:0003677]; double-stranded RNA binding [GO:0003725]; L-threonylcarbamoyladenylate synthase [GO:0061710]; nucleotidyltransferase activity [GO:0016779]; tRNA binding [GO:0000049]	-
CDS_000000387	Q09788	ASL1	27.092	6.03e-17	87	49	Alkali-sensitive linkage protein 1	asl1 SPAC13G6.10c	Schizosaccharomyces pombe (strain 972 / ATCC 24843) (Fission yeast)	530	fungal-type cell wall polysaccharide metabolic process [GO:0071966]	endoplasmic reticulum [GO:0005783]; external side of cell wall [GO:0010339]; extracellular region [GO:0005576]; fungal-type cell wall [GO:0009277]; Golgi apparatus [GO:0005794]	hydrolase activity, hydrolyzing O-glycosyl compounds [GO:0004553]	-
CDS_000000390	Q12251	YP011	50.676	1.28e-40	144	95	Uncharacterized mitochondrial carrier YPR011C	YPR011C LPZ11C YP9531.04C	Saccharomyces cerevisiae (strain ATCC 204508 / S288c) (Baker's yeast)	326	3'-phospho-5'-adenylyl sulfate transmembrane transport [GO:1902559]; 5'-adenylyl sulfate transmembrane transport [GO:1902558]	integral component of membrane [GO:0016021]; mitochondrial inner membrane [GO:0005743]; mitochondrion [GO:0005739]	3'-phosphoadenosine 5'-phosphosulfate transmembrane transporter activity [GO:0046964]; 5'-adenylyl sulfate transmembrane transporter activity [GO:1902557]	-
CDS_000000391	P40915	NDUV2	62.037	2.41e-39	137	97	NADH-ubiquinone oxidoreductase 24 kDa subunit, mitochondrial (EC 1.6.99.3) (EC 7.1.1.2)	nuo-24 123A4.080 NCU01169	Neurospora crassa (strain ATCC 24698 / 74-OR23-1A / CBS 708.71 / DSM 1257 / FGSC 987)	263	-	mitochondrial inner membrane [GO:0005743]; respirasome [GO:0070469]	2 iron, 2 sulfur cluster binding [GO:0051537]; metal ion binding [GO:0046872]; NADH dehydrogenase (ubiquinone) activity [GO:0008137]	-
CDS_000000394	O13779	YF2E	37.931	3.69e-106	344	68	Putative metal ion transporter C17A12.14	SPAC17A2.14 SPAC17G6.01	Schizosaccharomyces pombe (strain 972 / ATCC 24843) (Fission yeast)	617	cellular magnesium ion homeostasis [GO:0010961]; magnesium ion transmembrane transport [GO:1903830]	cell [GO:0005623]; cytoplasm [GO:0005737]; fungal-type vacuole membrane [GO:0000329]; integral component of membrane [GO:0016021]; membrane [GO:0016020]; plasma membrane [GO:0005886]; vacuole-mitochondrion membrane contact site [GO:1990816]	magnesium ion transmembrane transporter activity [GO:0015095]	-
CDS_000000395	A0A089FNE5	PRLL	30.508	5.65e-54	193	91	MFS transporter prlL (Pyrrolocin biosynthesis protein L)	prlL	Fungal sp. (strain NRRL 50135)	495	transmembrane transport [GO:0055085]	integral component of membrane [GO:0016021]; plasma membrane [GO:0005886]	-	-
CDS_000000397	O94361	YHOE	44.298	7.27e-64	218	41	Uncharacterized acyltransferase C428.14 (EC 2.3.-.-)	SPBC428.14	Schizosaccharomyces pombe (strain 972 / ATCC 24843) (Fission yeast)	350	phosphatidylinositol acyl-chain remodeling [GO:0036149]; phospholipid biosynthetic process [GO:0008654]	cytoplasm [GO:0005737]; endoplasmic reticulum [GO:0005783]; endoplasmic reticulum membrane [GO:0005789]; integral component of membrane [GO:0016021]	acylglycerol O-acyltransferase activity [GO:0016411]; transferase activity, transferring acyl groups [GO:0016746]	-
CDS_000000399	Q11119	UBP14	42.105	0	581	99	Ubiquitin carboxyl-terminal hydrolase 14 (EC 3.4.19.12) (Deubiquitinating enzyme 14) (UBA domain-containing protein 2) (Ubiquitin thioesterase 14) (Ubiquitin-specific-processing protease 14)	ubp14 ucp2 SPBC6B1.06c	Schizosaccharomyces pombe (strain 972 / ATCC 24843) (Fission yeast)	775	proteasome-mediated ubiquitin-dependent protein catabolic process [GO:0043161]; protein deubiquitination [GO:0016579]; protein K48-linked deubiquitination [GO:0071108]	nucleoplasm [GO:0005654]; nucleus [GO:0005634]	cysteine-type endopeptidase activity [GO:0004197]; Lys48-specific deubiquitinase activity [GO:1990380]; thiol-dependent ubiquitin-specific protease activity [GO:0004843]; zinc ion binding [GO:0008270]	-
CDS_000000400	O60094	DPO5	28.224	7.4e-25	110	99	rDNA transcriptional regulator pol5 (DNA polymerase V) (POL V) (DNA polymerase phi)	pol5 SPBC14C8.14c	Schizosaccharomyces pombe (strain 972 / ATCC 24843) (Fission yeast)	959	nucleolar large rRNA transcription by RNA polymerase I [GO:0042790]; regulation of transcription, DNA-templated [GO:0006355]; rRNA transcription [GO:0009303]	cytosol [GO:0005829]; nucleolus [GO:0005730]; nucleus [GO:0005634]	nucleotide binding [GO:0000166]; rDNA binding [GO:0000182]; transcription factor binding [GO:0008134]	-
CDS_000000401	O60094	DPO5	29.146	2.51e-16	82.8	69	rDNA transcriptional regulator pol5 (DNA polymerase V) (POL V) (DNA polymerase phi)	pol5 SPBC14C8.14c	Schizosaccharomyces pombe (strain 972 / ATCC 24843) (Fission yeast)	959	nucleolar large rRNA transcription by RNA polymerase I [GO:0042790]; regulation of transcription, DNA-templated [GO:0006355]; rRNA transcription [GO:0009303]	cytosol [GO:0005829]; nucleolus [GO:0005730]; nucleus [GO:0005634]	nucleotide binding [GO:0000166]; rDNA binding [GO:0000182]; transcription factor binding [GO:0008134]	-
CDS_000000402	P39985	DPO5	25.532	6.18e-08	55.5	87	rDNA transcriptional regulator POL5 (EC 2.7.7.7) (DNA polymerase V) (POL V) (DNA polymerase phi)	POL5 YEL055C	Saccharomyces cerevisiae (strain ATCC 204508 / S288c) (Baker's yeast)	1022	positive regulation of ribosome biogenesis [GO:0090070]; regulation of transcription, DNA-templated [GO:0006355]; rRNA transcription [GO:0009303]	nucleolar preribosome [GO:0030685]; nucleolus [GO:0005730]	DNA-directed DNA polymerase activity [GO:0003887]; nucleotide binding [GO:0000166]; rDNA binding [GO:0000182]; rRNA primary transcript binding [GO:0042134]; transcription factor binding [GO:0008134]	-
CDS_000000403	Q0V090	MED4	43.571	2.95e-27	107	95	Mediator of RNA polymerase II transcription subunit 4 (Mediator complex subunit 4)	MED4 SNOG_02574	Phaeosphaeria nodorum (strain SN15 / ATCC MYA-4574 / FGSC 10173) (Glume blotch fungus) (Parastagonospora nodorum)	278	regulation of transcription by RNA polymerase II [GO:0006357]	mediator complex [GO:0016592]	transcription coregulator activity [GO:0003712]	-
CDS_000000404	Q09711	NCS1	81.111	3.92e-47	156	70	Calcium-binding protein NCS-1	ncs1 SPAC18B11.04	Schizosaccharomyces pombe (strain 972 / ATCC 24843) (Fission yeast)	190	calcium-mediated signaling using intracellular calcium source [GO:0035584]; negative regulation of calcium ion import across plasma membrane [GO:1905949]; sporulation resulting in formation of a cellular spore [GO:0030435]	cytoplasm [GO:0005737]; cytosol [GO:0005829]; nucleus [GO:0005634]; plasma membrane [GO:0005886]	1-phosphatidylinositol 4-kinase activator activity [GO:0098744]; calcium ion binding [GO:0005509]	-
CDS_000000405	P32802	TMN1	43.388	1.85e-164	494	95	Transmembrane 9 superfamily member 1 (70 kDa endomembrane protein) (Endomembrane protein EMP70) [Cleaved into: Protein p24a (Acidic 24 kDa late endocytic intermediate component)]	EMP70 TMN1 YLR083C L2385 L9449.11	Saccharomyces cerevisiae (strain ATCC 204508 / S288c) (Baker's yeast)	667	cellular copper ion homeostasis [GO:0006878]; endosomal transport [GO:0016197]; invasive growth in response to glucose limitation [GO:0001403]; ion transport [GO:0006811]; protein localization to membrane [GO:0072657]; pseudohyphal growth [GO:0007124]; vacuolar transport [GO:0007034]	cell [GO:0005623]; endosome [GO:0005768]; endosome membrane [GO:0010008]; fungal-type vacuole membrane [GO:0000329]; integral component of membrane [GO:0016021]	-	-
CDS_000000406	P84285	ARE2	34.507	2e-19	92.4	45	Sterol O-acyltransferase 2 (EC 2.3.1.26) (ASAT) (Sterol-ester synthase)	ARE2	Candida albicans (Yeast)	609	cholesterol metabolic process [GO:0008203]	endoplasmic reticulum membrane [GO:0005789]; integral component of membrane [GO:0016021]	cholesterol O-acyltransferase activity [GO:0034736]; sterol O-acyltransferase activity [GO:0004772]	-
CDS_000000407	P25628	ARE1	33.333	2.86e-14	74.3	58	Sterol O-acyltransferase 1 (EC 2.3.1.26) (Sterol-ester synthase 1)	ARE1 SAT2 YCR048W YCR48W	Saccharomyces cerevisiae (strain ATCC 204508 / S288c) (Baker's yeast)	610	ergosterol metabolic process [GO:0008204]; sterol metabolic process [GO:0016125]	endoplasmic reticulum [GO:0005783]; endoplasmic reticulum membrane [GO:0005789]; integral component of membrane [GO:0016021]	ergosterol O-acyltransferase activity [GO:0034737]; lanosterol O-acyltransferase activity [GO:0034738]	-
CDS_000000408	B1VLT7	LCDH	30.293	6.85e-42	153	91	L-carnitine dehydrogenase (CDH) (L-CDH) (EC 1.1.1.108)	lcdH SGR_6649	Streptomyces griseus subsp. griseus (strain JCM 4626 / NBRC 13350)	335	carnitine catabolic process [GO:0042413]; fatty acid metabolic process [GO:0006631]	cytoplasm [GO:0005737]	3-hydroxyacyl-CoA dehydrogenase activity [GO:0003857]; carnitine 3-dehydrogenase activity [GO:0047728]; NAD+ binding [GO:0070403]	Amine and polyamine metabolism; carnitine metabolism. {ECO:0000255|HAMAP-Rule:MF_02129}.
CDS_000000409	O24145	4CL1	39.687	2.52e-80	265	84	4-coumarate--CoA ligase 1 (4CL 1) (EC 6.2.1.12) (4-coumaroyl-CoA synthase 1)	4CL1	Nicotiana tabacum (Common tobacco)	547	phenylpropanoid metabolic process [GO:0009698]	-	4-coumarate-CoA ligase activity [GO:0016207]; ATP binding [GO:0005524]	Phytoalexin biosynthesis; 3,4',5-trihydroxystilbene biosynthesis; 3,4',5-trihydroxystilbene from trans-4-coumarate: step 1/2.
CDS_000000411	D4B093	A1864	45.556	1.12e-96	307	97	Secreted protein ARB_01864	ARB_01864	Arthroderma benhamiae (strain ATCC MYA-4681 / CBS 112371) (Trichophyton mentagrophytes)	666	nucleotide catabolic process [GO:0009166]	extracellular region [GO:0005576]	hydrolase activity [GO:0016787]	-
CDS_000000412	O13982	YEC8	29.039	6.57e-45	167	94	Uncharacterized WD repeat-containing protein C25H1.08c	SPAC25H1.08c	Schizosaccharomyces pombe (strain 972 / ATCC 24843) (Fission yeast)	399	ribosomal large subunit assembly [GO:0000027]	cytosol [GO:0005829]; nucleus [GO:0005634]; preribosome, large subunit precursor [GO:0030687]	-	-
CDS_000000413	A0A0F0IP79	ATFB	45.556	1.43e-16	82.4	27	Basic leucine zipper (bZIP) transcription factor atfB	atfB P875_00075906	Aspergillus parasiticus (strain ATCC 56775 / NRRL 5862 / SRRC 143 / SU-1)	318	-	nucleus [GO:0005634]	DNA binding [GO:0003677]; DNA-binding transcription factor activity [GO:0003700]	-
CDS_000000414	Q00737	SUDA	43.429	0	801	95	Chromosome segregation protein sudA (DA-box protein sudA)	sudA AN6364	Emericella nidulans (strain FGSC A4 / ATCC 38163 / CBS 112.46 / NRRL 194 / M139) (Aspergillus nidulans)	1215	cell division [GO:0051301]; chromosome organization [GO:0051276]; chromosome segregation [GO:0007059]; mitotic cell cycle [GO:0000278]	chromosome [GO:0005694]; nucleus [GO:0005634]	ATP binding [GO:0005524]	-
CDS_000000419	O74478	PGM3	46.907	0	538	99	Probable phosphoribomutase (PRM) (EC 5.4.2.7) (Phosphoglucomutase 3 homolog) (PGM 3 homolog)	SPCC1840.05c	Schizosaccharomyces pombe (strain 972 / ATCC 24843) (Fission yeast)	587	glucose metabolic process [GO:0006006]	cytosol [GO:0005829]; nucleus [GO:0005634]	magnesium ion binding [GO:0000287]; phosphoglucomutase activity [GO:0004614]; phosphopentomutase activity [GO:0008973]	-
CDS_000000420	Q6CMK7	SLD1	45.01	7.68e-152	452	98	Delta 8-(E)-sphingolipid desaturase (EC 1.14.19.18)	SLD KLLA0E19471g	Kluyveromyces lactis (strain ATCC 8585 / CBS 2359 / DSM 70799 / NBRC 1267 / NRRL Y-1140 / WM37) (Yeast) (Candida sphaerica)	573	sphingolipid metabolic process [GO:0006665]	integral component of membrane [GO:0016021]	metal ion binding [GO:0046872]; oxidoreductase activity [GO:0016491]	Lipid metabolism; sphingolipid metabolism. {ECO:0000250|UniProtKB:Q8NKG8}.
CDS_000000421	Q8YWW1	PHK1	57.273	1.2e-82	271	71	Probable phosphoketolase 1 (EC 4.1.2.-)	all1483	Nostoc sp. (strain PCC 7120 / SAG 25.82 / UTEX 2576)	808	carbohydrate metabolic process [GO:0005975]	-	aldehyde-lyase activity [GO:0016832]	-
CDS_000000422	Q8DJN6	PHK	64.545	6.93e-98	308	99	Probable phosphoketolase (EC 4.1.2.-)	tll1186	Thermosynechococcus elongatus (strain BP-1)	812	carbohydrate metabolic process [GO:0005975]	-	aldehyde-lyase activity [GO:0016832]	-
CDS_000000424	Q3V300	KIF22	37	7.05e-11	62.8	82	Kinesin-like protein KIF22	Kif22	Mus musculus (Mouse)	660	DNA repair [GO:0006281]; metaphase plate congression [GO:0051310]; microtubule-based movement [GO:0007018]; mitotic metaphase plate congression [GO:0007080]; sister chromatid cohesion [GO:0007062]	cell [GO:0005623]; chromatin [GO:0000785]; cytosol [GO:0005829]; kinesin complex [GO:0005871]; microtubule [GO:0005874]; mitotic spindle [GO:0072686]; nuclear speck [GO:0016607]; spindle [GO:0005819]	ATPase activity [GO:0016887]; ATP binding [GO:0005524]; DNA binding [GO:0003677]; microtubule binding [GO:0008017]; microtubule motor activity [GO:0003777]	-
CDS_000000427	Q09329	MLO2	31.746	3.95e-09	61.6	41	Protein mlo2	mlo2 SPBC4.05	Schizosaccharomyces pombe (strain 972 / ATCC 24843) (Fission yeast)	329	protein modification by small protein conjugation or removal [GO:0070647]	cytoplasm [GO:0005737]; cytosol [GO:0005829]; nucleus [GO:0005634]	ubiquitin protein ligase activity [GO:0061630]; zinc ion binding [GO:0008270]	-
CDS_000000428	P29469	MCM2	63.964	0	950	99	DNA replication licensing factor MCM2 (EC 3.6.4.12) (Minichromosome maintenance protein 2)	MCM2 YBL023C YBL0438	Saccharomyces cerevisiae (strain ATCC 204508 / S288c) (Baker's yeast)	868	cellular response to DNA damage stimulus [GO:0006974]; DNA strand elongation involved in DNA replication [GO:0006271]; DNA unwinding involved in DNA replication [GO:0006268]; double-strand break repair via break-induced replication [GO:0000727]; mitotic DNA replication initiation [GO:1902975]; negative regulation of DNA helicase activity [GO:1905775]; pre-replicative complex assembly involved in …	CMG complex [GO:0071162]; cytoplasm [GO:0005737]; DNA replication preinitiation complex [GO:0031261]; MCM complex [GO:0042555]; nuclear pre-replicative complex [GO:0005656]; nucleoplasm [GO:0005654]; nucleus [GO:0005634]; replication fork protection complex [GO:0031298]	ATP binding [GO:0005524]; chromatin binding [GO:0003682]; DNA helicase activity [GO:0003678]; DNA replication origin binding [GO:0003688]; metal ion binding [GO:0046872]; single-stranded DNA binding [GO:0003697]	-
CDS_000000429	Q7S7F1	RL30	73.333	4.27e-24	94	56	60S ribosomal protein L30	rpl-30 NCU08963	Neurospora crassa (strain ATCC 24698 / 74-OR23-1A / CBS 708.71 / DSM 1257 / FGSC 987)	109	-	cytosolic large ribosomal subunit [GO:0022625]	RNA binding [GO:0003723]; structural constituent of ribosome [GO:0003735]	-
CDS_000000430	Q08018	YL076	38.312	3.99e-21	91.3	53	Putative uncharacterized protein YLR076C	YLR076C L2345	Saccharomyces cerevisiae (strain ATCC 204508 / S288c) (Baker's yeast)	140	-	-	-	-
CDS_000000431	Q0UYL2	ATG9	79.239	0	1498	99	Autophagy-related protein 9	ATG9 SNOG_03152	Phaeosphaeria nodorum (strain SN15 / ATCC MYA-4574 / FGSC 10173) (Glume blotch fungus) (Parastagonospora nodorum)	899	autophagosome assembly [GO:0000045]; autophagy of mitochondrion [GO:0000422]; late nucleophagy [GO:0044805]; protein localization to phagophore assembly site [GO:0034497]; protein transport [GO:0015031]	autophagosome [GO:0005776]; cytoplasmic vesicle membrane [GO:0030659]; endoplasmic reticulum membrane [GO:0005789]; Golgi membrane [GO:0000139]; integral component of membrane [GO:0016021]; phagophore assembly site [GO:0000407]; phagophore assembly site membrane [GO:0034045]	-	-
CDS_000000432	Q0UYL3	COG6	77.778	0	1122	100	Conserved oligomeric Golgi complex subunit 6 (COG complex subunit 6) (Component of oligomeric Golgi complex 6)	COG6 SNOG_03151	Phaeosphaeria nodorum (strain SN15 / ATCC MYA-4574 / FGSC 10173) (Glume blotch fungus) (Parastagonospora nodorum)	694	intra-Golgi vesicle-mediated transport [GO:0006891]; protein transport [GO:0015031]	Golgi membrane [GO:0000139]; Golgi transport complex [GO:0017119]	-	-
CDS_000000433	P53081	NIF3	40.541	4.9e-19	85.5	67	NGG1-interacting factor 3	NIF3 YGL221C	Saccharomyces cerevisiae (strain ATCC 204508 / S288c) (Baker's yeast)	288	-	cytoplasm [GO:0005737]; mitochondrion [GO:0005739]	-	-
CDS_000000435	D2XNQ8	FLOT1	42.857	9.72e-33	127	76	Flotillin-like protein 1	FLOT1	Medicago truncatula (Barrel medic) (Medicago tribuloides)	478	nodulation [GO:0009877]	caveola [GO:0005901]	-	-
CDS_000000436	D2XNR2	FLOT6	34.416	7.09e-45	164	94	Flotillin-like protein 6	FLOT6	Medicago truncatula (Barrel medic) (Medicago tribuloides)	472	nodulation [GO:0009877]	caveola [GO:0005901]	-	-
CDS_000000443	Q877A8	CATB	56.647	6.4e-130	395	100	Catalase B (EC 1.11.1.6)	catB AO090120000068	Aspergillus oryzae (strain ATCC 42149 / RIB 40) (Yellow koji mold)	725	cellular response to hydrogen peroxide [GO:0070301]; hydrogen peroxide catabolic process [GO:0042744]	extracellular region [GO:0005576]	catalase activity [GO:0004096]; heme binding [GO:0020037]; metal ion binding [GO:0046872]	-
CDS_000000444	Q92405	CATB	52.222	8.07e-20	88.2	85	Catalase B (EC 1.11.1.6) (Antigenic catalase) (Slow catalase)	catB cat1 AFUA_3G02270	Neosartorya fumigata (strain ATCC MYA-4609 / Af293 / CBS 101355 / FGSC A1100) (Aspergillus fumigatus)	728	cellular response to hydrogen peroxide [GO:0070301]; cellular response to iron ion starvation [GO:0010106]; hydrogen peroxide catabolic process [GO:0042744]; response to oxidative stress [GO:0006979]	cell surface [GO:0009986]; cytosol [GO:0005829]; extracellular region [GO:0005576]	catalase activity [GO:0004096]; heme binding [GO:0020037]; metal ion binding [GO:0046872]	-
CDS_000000445	Q12230	LSP1	47.664	6.42e-25	100	92	Sphingolipid long chain base-responsive protein LSP1	LSP1 YPL004C	Saccharomyces cerevisiae (strain ATCC 204508 / S288c) (Baker's yeast)	341	eisosome assembly [GO:0070941]; endocytosis [GO:0006897]; negative regulation of protein kinase activity [GO:0006469]; response to heat [GO:0009408]	cell periphery [GO:0071944]; cytoplasm [GO:0005737]; eisosome [GO:0032126]; eisosome filament [GO:0036286]; mitochondrial outer membrane [GO:0005741]; mitochondrion [GO:0005739]; plasma membrane [GO:0005886]	lipid binding [GO:0008289]	-
CDS_000000446	Q1E6U9	SEC24	65.814	0	956	98	Protein transport protein SEC24	SEC24 CIMG_01714	Coccidioides immitis (strain RS) (Valley fever fungus)	932	endoplasmic reticulum to Golgi vesicle-mediated transport [GO:0006888]; intracellular protein transport [GO:0006886]	COPII vesicle coat [GO:0030127]; endoplasmic reticulum membrane [GO:0005789]; Golgi membrane [GO:0000139]	zinc ion binding [GO:0008270]	-
CDS_000000447	Q4WXK4	DVRA	40.741	6.29e-20	92	77	C2H2 finger domain transcription factor dvrA	dvrA AFUA_3G09820	Neosartorya fumigata (strain ATCC MYA-4609 / Af293 / CBS 101355 / FGSC A1100) (Aspergillus fumigatus)	679	negative regulation by symbiont of host inflammatory response [GO:0052036]; pathogenesis [GO:0009405]; regulation of transcription, DNA-templated [GO:0006355]	nucleus [GO:0005634]	DNA-binding transcription factor activity [GO:0003700]; metal ion binding [GO:0046872]; nucleic acid binding [GO:0003676]	-
CDS_000000448	Q4WXK4	DVRA	36.024	1.35e-41	161	95	C2H2 finger domain transcription factor dvrA	dvrA AFUA_3G09820	Neosartorya fumigata (strain ATCC MYA-4609 / Af293 / CBS 101355 / FGSC A1100) (Aspergillus fumigatus)	679	negative regulation by symbiont of host inflammatory response [GO:0052036]; pathogenesis [GO:0009405]; regulation of transcription, DNA-templated [GO:0006355]	nucleus [GO:0005634]	DNA-binding transcription factor activity [GO:0003700]; metal ion binding [GO:0046872]; nucleic acid binding [GO:0003676]	-
CDS_000000449	P50524	RPN12	34.483	8.92e-19	87	60	26S proteasome regulatory subunit rpn12	rpn12 mts3 SPBC16G5.01 SPBC342.07	Schizosaccharomyces pombe (strain 972 / ATCC 24843) (Fission yeast)	270	positive regulation of mitotic metaphase/anaphase transition [GO:0045842]; proteasome-mediated ubiquitin-dependent protein catabolic process [GO:0043161]; sterol regulatory element binding protein cleavage [GO:0035103]	cytosol [GO:0005829]; nuclear chromatin [GO:0000790]; nuclear periphery [GO:0034399]; nucleus [GO:0005634]; proteasome regulatory particle, lid subcomplex [GO:0008541]	-	-
CDS_000000450	O00087	DLDH	72.034	5.21e-57	192	62	Dihydrolipoyl dehydrogenase, mitochondrial (EC 1.8.1.4) (Dihydrolipoamide dehydrogenase) (DLDH)	dld1 SPAC1002.09c	Schizosaccharomyces pombe (strain 972 / ATCC 24843) (Fission yeast)	511	2-oxoglutarate metabolic process [GO:0006103]; acetyl-CoA biosynthetic process from pyruvate [GO:0006086]; cell redox homeostasis [GO:0045454]; generation of precursor metabolites and energy [GO:0006091]; glycine decarboxylation via glycine cleavage system [GO:0019464]	cell [GO:0005623]; glycine cleavage complex [GO:0005960]; mitochondrial oxoglutarate dehydrogenase complex [GO:0009353]; mitochondrial pyruvate dehydrogenase complex [GO:0005967]; mitochondrion [GO:0005739]	dihydrolipoyl dehydrogenase activity [GO:0004148]; electron transfer activity [GO:0009055]; flavin adenine dinucleotide binding [GO:0050660]; pyruvate dehydrogenase (acetyl-transferring) activity [GO:0004739]	-
CDS_000000451	O00087	DLDH	62.5	3.11e-40	144	91	Dihydrolipoyl dehydrogenase, mitochondrial (EC 1.8.1.4) (Dihydrolipoamide dehydrogenase) (DLDH)	dld1 SPAC1002.09c	Schizosaccharomyces pombe (strain 972 / ATCC 24843) (Fission yeast)	511	2-oxoglutarate metabolic process [GO:0006103]; acetyl-CoA biosynthetic process from pyruvate [GO:0006086]; cell redox homeostasis [GO:0045454]; generation of precursor metabolites and energy [GO:0006091]; glycine decarboxylation via glycine cleavage system [GO:0019464]	cell [GO:0005623]; glycine cleavage complex [GO:0005960]; mitochondrial oxoglutarate dehydrogenase complex [GO:0009353]; mitochondrial pyruvate dehydrogenase complex [GO:0005967]; mitochondrion [GO:0005739]	dihydrolipoyl dehydrogenase activity [GO:0004148]; electron transfer activity [GO:0009055]; flavin adenine dinucleotide binding [GO:0050660]; pyruvate dehydrogenase (acetyl-transferring) activity [GO:0004739]	-
CDS_000000453	O13971	SGD1	37.576	4.5e-100	324	99	Suppressor of glycerol defect protein 1	sgd1 SPAC24C9.11	Schizosaccharomyces pombe (strain 972 / ATCC 24843) (Fission yeast)	775	ribosomal small subunit biogenesis [GO:0042274]	nucleolus [GO:0005730]	RNA binding [GO:0003723]	-
CDS_000000455	Q6BU46	SYNC	50.568	2.7e-173	508	99	Asparagine--tRNA ligase, cytoplasmic (EC 6.1.1.22) (Asparaginyl-tRNA synthetase) (AsnRS)	DED81 DEHA2C13684g	Debaryomyces hansenii (strain ATCC 36239 / CBS 767 / JCM 1990 / NBRC 0083 / IGC 2968) (Yeast) (Torulaspora hansenii)	552	asparaginyl-tRNA aminoacylation [GO:0006421]	cytoplasm [GO:0005737]	asparagine-tRNA ligase activity [GO:0004816]; ATP binding [GO:0005524]; nucleic acid binding [GO:0003676]	-
CDS_000000456	Q09698	YA27	27.152	2.29e-09	62.4	44	Uncharacterized protein C2F7.07c	SPAC2F7.07c	Schizosaccharomyces pombe (strain 972 / ATCC 24843) (Fission yeast)	607	chromatin remodeling [GO:0006338]; histone deacetylation [GO:0016575]; positive regulation of transcription by RNA polymerase II [GO:0045944]; protein modification by small protein conjugation or removal [GO:0070647]	mitotic spindle [GO:0072686]; nucleus [GO:0005634]; Rpd3S complex [GO:0032221]	metal ion binding [GO:0046872]; ubiquitin-like protein ligase activity [GO:0061659]	-
CDS_000000457	Q09819	YAC5	34.746	2.46e-16	78.6	80	Uncharacterized protein C16C9.05	SPAC16C9.05	Schizosaccharomyces pombe (strain 972 / ATCC 24843) (Fission yeast)	404	chromatin remodeling [GO:0006338]; histone deacetylation [GO:0016575]; positive regulation of transcription by RNA polymerase II [GO:0045944]; protein modification by small protein conjugation or removal [GO:0070647]; transcription elongation from RNA polymerase II promoter [GO:0006368]	cytosol [GO:0005829]; nucleus [GO:0005634]; Rpd3S complex [GO:0032221]	metal ion binding [GO:0046872]; ubiquitin-like protein ligase activity [GO:0061659]	-
CDS_000000460	Q09184	CDB4	36.81	2.31e-24	102	79	Curved DNA-binding protein (42 kDa protein)	cdb4 SPAC23H4.09	Schizosaccharomyces pombe (strain 972 / ATCC 24843) (Fission yeast)	381	-	cytoplasm [GO:0005737]; cytosol [GO:0005829]; nucleolus [GO:0005730]; nucleus [GO:0005634]	DNA binding [GO:0003677]; nuclease activity [GO:0004518]; nucleic acid binding [GO:0003676]	-
CDS_000000462	Q09699	SNF5	37.209	3.97e-55	205	40	SWI/SNF chromatin-remodeling complex subunit snf5 (SWI/SNF complex subunit snf5)	snf5 SPAC2F7.08c	Schizosaccharomyces pombe (strain 972 / ATCC 24843) (Fission yeast)	632	chromatin remodeling [GO:0006338]; double-strand break repair [GO:0006302]; nucleosome disassembly [GO:0006337]; regulation of iron ion import into cell by regulation of transcription from RNA polymerase II promoter [GO:1900400]; regulation of transcription by RNA polymerase II [GO:0006357]	nucleus [GO:0005634]; RSC-type complex [GO:0016586]; SWI/SNF complex [GO:0016514]	-	-
CDS_000000463	O14205	VPS74	48.76	2.41e-35	132	60	Vacuolar protein sorting-associated protein 74	vps74 SPAC5D6.13 SPAPJ735.02c	Schizosaccharomyces pombe (strain 972 / ATCC 24843) (Fission yeast)	337	endoplasmic reticulum unfolded protein response [GO:0030968]; Golgi organization [GO:0007030]; Golgi to plasma membrane protein transport [GO:0043001]; Golgi vesicle budding [GO:0048194]; retrograde vesicle-mediated transport, Golgi to endoplasmic reticulum [GO:0006890]	cytosol [GO:0005829]; Golgi apparatus [GO:0005794]; Golgi cisterna [GO:0031985]; Golgi cisterna membrane [GO:0032580]; nucleus [GO:0005634]; trans-Golgi network [GO:0005802]	phosphatidylinositol-4-phosphate binding [GO:0070273]	-
CDS_000000464	O14205	VPS74	42.353	5.52e-13	66.6	94	Vacuolar protein sorting-associated protein 74	vps74 SPAC5D6.13 SPAPJ735.02c	Schizosaccharomyces pombe (strain 972 / ATCC 24843) (Fission yeast)	337	endoplasmic reticulum unfolded protein response [GO:0030968]; Golgi organization [GO:0007030]; Golgi to plasma membrane protein transport [GO:0043001]; Golgi vesicle budding [GO:0048194]; retrograde vesicle-mediated transport, Golgi to endoplasmic reticulum [GO:0006890]	cytosol [GO:0005829]; Golgi apparatus [GO:0005794]; Golgi cisterna [GO:0031985]; Golgi cisterna membrane [GO:0032580]; nucleus [GO:0005634]; trans-Golgi network [GO:0005802]	phosphatidylinositol-4-phosphate binding [GO:0070273]	-
CDS_000000465	P11943	ACPM	44.048	3.31e-06	46.6	57	Acyl carrier protein, mitochondrial (ACP) (NADH-ubiquinone oxidoreductase 9.6 kDa subunit)	nuo-12 acp nuo9.6 NCU05008	Neurospora crassa (strain ATCC 24698 / 74-OR23-1A / CBS 708.71 / DSM 1257 / FGSC 987)	134	lipoate biosynthetic process [GO:0009107]; oxidation-reduction process [GO:0055114]	mitochondrion [GO:0005739]; respirasome [GO:0070469]	acyl binding [GO:0000035]; acyl carrier activity [GO:0000036]	Lipid metabolism; fatty acid biosynthesis.
CDS_000000466	Q12644	NDUS8	66.129	1.37e-21	89.4	62	NADH-ubiquinone oxidoreductase 23 kDa subunit, mitochondrial (EC 1.6.99.3) (EC 7.1.1.2) (Complex I-23kD) (CI-23kD)	nuo21.3c NCU05009	Neurospora crassa (strain ATCC 24698 / 74-OR23-1A / CBS 708.71 / DSM 1257 / FGSC 987)	219	aerobic respiration [GO:0009060]; mitochondrial electron transport, NADH to ubiquinone [GO:0006120]; mitochondrial respiratory chain complex I assembly [GO:0032981]	mitochondrial respiratory chain complex I [GO:0005747]	4 iron, 4 sulfur cluster binding [GO:0051539]; metal ion binding [GO:0046872]; NADH dehydrogenase (ubiquinone) activity [GO:0008137]	-
CDS_000000467	P36080	RRP14	39.375	3.21e-12	71.6	33	Ribosomal RNA-processing protein 14 (Ribosome biogenesis protein RRP14)	RRP14 YKL082C	Saccharomyces cerevisiae (strain ATCC 204508 / S288c) (Baker's yeast)	434	ribosomal large subunit biogenesis [GO:0042273]; ribosomal small subunit biogenesis [GO:0042274]; rRNA processing [GO:0006364]	nucleolus [GO:0005730]	DNA binding [GO:0003677]; RNA binding [GO:0003723]	-
CDS_000000472	Q5B0Y2	CSN3	53.333	7.23e-14	70.5	59	COP9 signalosome complex subunit 3 (Signalosome subunit 3)	csnC csn3 AN5798	Emericella nidulans (strain FGSC A4 / ATCC 38163 / CBS 112.46 / NRRL 194 / M139) (Aspergillus nidulans)	496	cleistothecium development [GO:0070791]; ubiquitin-dependent protein catabolic process [GO:0006511]	COP9 signalosome [GO:0008180]; cytoplasm [GO:0005737]	-	-
CDS_000000473	O94751	BUB1	40.618	3e-93	318	56	Checkpoint serine/threonine-protein kinase bub1 (EC 2.7.11.1)	bub1 SPCC1322.12c	Schizosaccharomyces pombe (strain 972 / ATCC 24843) (Fission yeast)	1044	attachment of mitotic spindle microtubules to kinetochore [GO:0051315]; cell division [GO:0051301]; meiotic sister chromatid cohesion, centromeric [GO:0051754]; mitotic spindle assembly checkpoint [GO:0007094]; protein localization to kinetochore [GO:0034501]; signal transduction involved in mitotic spindle assembly checkpoint [GO:0072480]	bub1-bub3 complex [GO:1990298]; cell [GO:0005623]; chromosome, centromeric core domain [GO:0034506]; condensed chromosome kinetochore [GO:0000777]; condensed nuclear chromosome kinetochore [GO:0000778]; mitotic spindle pole body [GO:0044732]; nucleus [GO:0005634]; old mitotic spindle pole body [GO:0071957]	ATP binding [GO:0005524]; histone kinase activity (H2A-S121 specific) [GO:0072371]; identical protein binding [GO:0042802]; protein kinase activity [GO:0004672]	-
CDS_000000474	O59767	MAD3	33.01	2.12e-45	162	93	Mitotic spindle checkpoint component mad3	mad3 SPCC1795.01c SPCC895.02	Schizosaccharomyces pombe (strain 972 / ATCC 24843) (Fission yeast)	310	cell division [GO:0051301]; meiotic sister chromatid cohesion, centromeric [GO:0051754]; mitotic spindle assembly checkpoint [GO:0007094]; negative regulation of mitotic metaphase/anaphase transition [GO:0045841]; signal transduction involved in mitotic spindle assembly checkpoint [GO:0072480]	condensed nuclear chromosome kinetochore [GO:0000778]; cytosol [GO:0005829]; mitotic checkpoint complex [GO:0033597]; nucleus [GO:0005634]	anaphase-promoting complex binding [GO:0010997]; protein kinase activity [GO:0004672]; ubiquitin ligase inhibitor activity [GO:1990948]	-
CDS_000000475	P42327	ADH2	35.537	6.37e-13	67.8	98	Alcohol dehydrogenase (ADH) (EC 1.1.1.1)	adh	Geobacillus stearothermophilus (Bacillus stearothermophilus)	339	-	-	alcohol dehydrogenase (NAD+) activity [GO:0004022]; zinc ion binding [GO:0008270]	-
CDS_000000476	Q8U259	TDH	38.346	3.47e-16	78.2	79	L-threonine 3-dehydrogenase (TDH) (EC 1.1.1.103) (L-threonine dehydrogenase)	tdh PF0991	Pyrococcus furiosus (strain ATCC 43587 / DSM 3638 / JCM 8422 / Vc1)	348	L-threonine catabolic process to glycine [GO:0019518]; protein homotetramerization [GO:0051289]; threonine metabolic process [GO:0006566]	cytoplasm [GO:0005737]	amino acid binding [GO:0016597]; L-threonine 3-dehydrogenase activity [GO:0008743]; NAD+ binding [GO:0070403]; zinc ion binding [GO:0008270]	Amino-acid degradation; L-threonine degradation via oxydo-reductase pathway; glycine from L-threonine: step 1/2. {ECO:0000255|HAMAP-Rule:MF_00627, ECO:0000305|PubMed:16817900}.
CDS_000000478	Q10211	YAY3	62.232	5.79e-100	311	92	Uncharacterized protein C4H3.03c	SPAC4H3.03c	Schizosaccharomyces pombe (strain 972 / ATCC 24843) (Fission yeast)	649	cellular polysaccharide metabolic process [GO:0044264]	cytosol [GO:0005829]; integral component of membrane [GO:0016021]; nucleus [GO:0005634]	catalytic activity [GO:0003824]	-
CDS_000000479	Q10211	YAY3	37.92	3.55e-63	219	86	Uncharacterized protein C4H3.03c	SPAC4H3.03c	Schizosaccharomyces pombe (strain 972 / ATCC 24843) (Fission yeast)	649	cellular polysaccharide metabolic process [GO:0044264]	cytosol [GO:0005829]; integral component of membrane [GO:0016021]; nucleus [GO:0005634]	catalytic activity [GO:0003824]	-
CDS_000000480	Q7S949	DPH5	74.839	2.98e-79	243	99	Diphthine methyl ester synthase (EC 2.1.1.314) (Diphthamide biosynthesis methyltransferase)	dph-5 NCU07266	Neurospora crassa (strain ATCC 24698 / 74-OR23-1A / CBS 708.71 / DSM 1257 / FGSC 987)	287	methylation [GO:0032259]; peptidyl-diphthamide biosynthetic process from peptidyl-histidine [GO:0017183]	cytoplasm [GO:0005737]	diphthine synthase activity [GO:0004164]	Protein modification; peptidyl-diphthamide biosynthesis.
CDS_000000481	O14311	SPT3	47.771	2.18e-90	281	82	SAGA complex subunit spt3	spt3 SPCC61.02	Schizosaccharomyces pombe (strain 972 / ATCC 24843) (Fission yeast)	307	chromatin remodeling [GO:0006338]; histone acetylation [GO:0016573]; regulation of transcription by RNA polymerase II [GO:0006357]; transcription by RNA polymerase II [GO:0006366]	cytosol [GO:0005829]; nuclear chromatin [GO:0000790]; nucleus [GO:0005634]; SAGA complex [GO:0000124]; transcription factor TFIID complex [GO:0005669]	DNA binding [GO:0003677]; protein heterodimerization activity [GO:0046982]; transcription coactivator activity [GO:0003713]; transcription coregulator activity [GO:0003712]	-
CDS_000000482	Q10495	YDG8	27.778	3.47e-13	75.9	52	Uncharacterized protein C26F1.08c	SPAC26F1.08c	Schizosaccharomyces pombe (strain 972 / ATCC 24843) (Fission yeast)	977	malate transmembrane transport [GO:0071423]	endoplasmic reticulum [GO:0005783]; integral component of membrane [GO:0016021]	malate transmembrane transporter activity [GO:0015140]	-
CDS_000000485	Q9P7Q4	SEC18	66.038	0	666	96	Vesicular-fusion protein sec18	sec18 SPAC1834.11c	Schizosaccharomyces pombe (strain 972 / ATCC 24843) (Fission yeast)	792	endoplasmic reticulum to Golgi vesicle-mediated transport [GO:0006888]; Golgi to plasma membrane protein transport [GO:0043001]; Golgi vesicle docking [GO:0048211]; intracellular protein transport [GO:0006886]; SNARE complex disassembly [GO:0035494]; vacuole fusion, non-autophagic [GO:0042144]	cytoplasm [GO:0005737]; Golgi stack [GO:0005795]	ATPase activity [GO:0016887]; ATP binding [GO:0005524]	-
CDS_000000486	Q86TG7	PEG10	26.437	1.28e-14	81.3	39	Retrotransposon-derived protein PEG10 (Embryonal carcinoma differentiation-regulated protein) (Mammalian retrotransposon-derived protein 2) (Myelin expression factor 3-like protein 1) (MEF3-like protein 1) (Paternally expressed gene 10 protein) (Retrotransposon gag domain-containing protein 3) (Retrotransposon-derived gag-like polyprotein) (Ty3/Gypsy-like protein)	PEG10 EDR KIAA1051 MAR2 MART2 MEF3L1 RGAG3	Homo sapiens (Human)	708	apoptotic process [GO:0006915]; cell differentiation [GO:0030154]; negative regulation of transforming growth factor beta receptor signaling pathway [GO:0030512]	cytoplasm [GO:0005737]; cytosol [GO:0005829]; nucleoplasm [GO:0005654]; nucleus [GO:0005634]	DNA binding [GO:0003677]; RNA binding [GO:0003723]; zinc ion binding [GO:0008270]	-
CDS_000000487	O60097	SPT8	41.034	2.64e-62	219	67	Transcription factor spt8	spt8 sep9 SPBC14C8.17c	Schizosaccharomyces pombe (strain 972 / ATCC 24843) (Fission yeast)	526	chromatin-mediated maintenance of transcription [GO:0048096]; chromatin organization [GO:0006325]; chromatin remodeling [GO:0006338]; positive regulation of induction of conjugation with cellular fusion by regulation of transcription from RNA polymerase II promoter [GO:1904788]; regulation of transcription by RNA polymerase II [GO:0006357]	cytosol [GO:0005829]; nuclear chromatin [GO:0000790]; nucleus [GO:0005634]; SAGA complex [GO:0000124]	TBP-class protein binding [GO:0017025]; transcription coactivator activity [GO:0003713]; transcription coregulator activity [GO:0003712]	-
CDS_000000489	Q59093	ELH1	30.496	1.92e-28	117	56	3-oxoadipate enol-lactonase 1 (EC 3.1.1.24) (3-oxoadipate enol-lactonase I) (Beta-ketoadipate enol-lactone hydrolase I) (Enol-lactone hydrolase I)	pcaD ACIAD1708	Acinetobacter baylyi (strain ATCC 33305 / BD413 / ADP1)	266	beta-ketoadipate pathway [GO:0042952]	-	3-oxoadipate enol-lactonase activity [GO:0047570]	Aromatic compound metabolism; beta-ketoadipate pathway; 3-oxoadipate from 5-oxo-4,5-dihydro-2-furylacetate: step 1/1.
CDS_000000490	P86029	HQD2	37.838	8.55e-14	68.6	77	Catechol 1,2-dioxygenase (EC 1.13.11.1)	HQD2 CAALFM_C402230CA CaO19.12036 CaO19.4567	Candida albicans (strain SC5314 / ATCC MYA-2876) (Yeast)	303	catechol catabolic process, ortho-cleavage [GO:0019615]; catechol-containing compound catabolic process [GO:0019614]; catechol-containing compound metabolic process [GO:0009712]	-	catechol 1,2-dioxygenase activity [GO:0018576]; ferric iron binding [GO:0008199]; iron ion binding [GO:0005506]; oxidoreductase activity, acting on single donors with incorporation of molecular oxygen, incorporation of two atoms of oxygen [GO:0016702]	Aromatic compound metabolism; beta-ketoadipate pathway; 5-oxo-4,5-dihydro-2-furylacetate from catechol: step 1/3. {ECO:0000269|PubMed:17089147}.
CDS_000000491	P86029	HQD2	39.474	2.51e-17	79.3	88	Catechol 1,2-dioxygenase (EC 1.13.11.1)	HQD2 CAALFM_C402230CA CaO19.12036 CaO19.4567	Candida albicans (strain SC5314 / ATCC MYA-2876) (Yeast)	303	catechol catabolic process, ortho-cleavage [GO:0019615]; catechol-containing compound catabolic process [GO:0019614]; catechol-containing compound metabolic process [GO:0009712]	-	catechol 1,2-dioxygenase activity [GO:0018576]; ferric iron binding [GO:0008199]; iron ion binding [GO:0005506]; oxidoreductase activity, acting on single donors with incorporation of molecular oxygen, incorporation of two atoms of oxygen [GO:0016702]	Aromatic compound metabolism; beta-ketoadipate pathway; 5-oxo-4,5-dihydro-2-furylacetate from catechol: step 1/3. {ECO:0000269|PubMed:17089147}.
CDS_000000492	P86029	HQD2	43.548	8.04e-07	48.9	68	Catechol 1,2-dioxygenase (EC 1.13.11.1)	HQD2 CAALFM_C402230CA CaO19.12036 CaO19.4567	Candida albicans (strain SC5314 / ATCC MYA-2876) (Yeast)	303	catechol catabolic process, ortho-cleavage [GO:0019615]; catechol-containing compound catabolic process [GO:0019614]; catechol-containing compound metabolic process [GO:0009712]	-	catechol 1,2-dioxygenase activity [GO:0018576]; ferric iron binding [GO:0008199]; iron ion binding [GO:0005506]; oxidoreductase activity, acting on single donors with incorporation of molecular oxygen, incorporation of two atoms of oxygen [GO:0016702]	Aromatic compound metabolism; beta-ketoadipate pathway; 5-oxo-4,5-dihydro-2-furylacetate from catechol: step 1/3. {ECO:0000269|PubMed:17089147}.
CDS_000000494	Q75IM9	IVD	56.209	1.37e-52	181	61	Isovaleryl-CoA dehydrogenase, mitochondrial (IVD) (EC 1.3.8.4)	Os05g0125500 OsJ_16966 OSJNBb0079L11.8 P0683F12.2	Oryza sativa subsp. japonica (Rice)	409	leucine catabolic process [GO:0006552]	mitochondrial matrix [GO:0005759]; mitochondrion [GO:0005739]	ATP binding [GO:0005524]; flavin adenine dinucleotide binding [GO:0050660]; isovaleryl-CoA dehydrogenase activity [GO:0008470]	Amino-acid degradation; L-leucine degradation; (S)-3-hydroxy-3-methylglutaryl-CoA from 3-isovaleryl-CoA: step 1/3.
CDS_000000495	Q3SZI8	IVD	64.286	1.02e-79	249	98	Isovaleryl-CoA dehydrogenase, mitochondrial (IVD) (EC 1.3.8.4)	IVD	Bos taurus (Bovine)	426	leucine catabolic process [GO:0006552]	mitochondrial matrix [GO:0005759]; mitochondrion [GO:0005739]	flavin adenine dinucleotide binding [GO:0050660]; isovaleryl-CoA dehydrogenase activity [GO:0008470]	Amino-acid degradation; L-leucine degradation; (S)-3-hydroxy-3-methylglutaryl-CoA from 3-isovaleryl-CoA: step 1/3.
CDS_000000497	O13754	CNS1	38.542	5.08e-12	64.7	93	Hsp70/Hsp90 co-chaperone cns1	cns1 SPAC17A2.04c	Schizosaccharomyces pombe (strain 972 / ATCC 24843) (Fission yeast)	358	protein folding [GO:0006457]	cytosol [GO:0005829]; nucleus [GO:0005634]; protein-containing complex [GO:0032991]	heat shock protein binding [GO:0031072]; Hsp90 protein binding [GO:0051879]	-
CDS_000000498	P33313	CNS1	44.526	8.01e-32	122	85	Hsp70/Hsp90 co-chaperone CNS1 (Cyclophilin seven suppressor 1) (STI1 stress-inducible protein homolog)	CNS1 YBR155W YBR1205	Saccharomyces cerevisiae (strain ATCC 204508 / S288c) (Baker's yeast)	385	protein folding [GO:0006457]; protein refolding [GO:0042026]	cytoplasm [GO:0005737]	Hsp70 protein binding [GO:0030544]; Hsp90 protein binding [GO:0051879]; ribosome binding [GO:0043022]	-
CDS_000000499	Q00083	APSA	32.911	3.13e-07	58.5	8	Anucleate primary sterigmata protein A	apsA AN7757	Emericella nidulans (strain FGSC A4 / ATCC 38163 / CBS 112.46 / NRRL 194 / M139) (Aspergillus nidulans)	1676	conidium formation [GO:0048315]; cortical protein anchoring [GO:0032065]; dynein-driven meiotic oscillatory nuclear movement [GO:0030989]; microtubule cytoskeleton organization [GO:0000226]; mitochondrial fission [GO:0000266]; mitochondrion inheritance [GO:0000001]; nuclear migration [GO:0007097]; nucleus localization [GO:0051647]	cell cortex [GO:0005938]; plasma membrane [GO:0005886]	phospholipid binding [GO:0005543]	-
CDS_000000501	Q5BA81	EASD	44.91	3.26e-44	158	92	Acyl-CoA ligase easD (EC 6.2.1.-) (Emericellamide biosynthesis protein B)	easD AN2549	Emericella nidulans (strain FGSC A4 / ATCC 38163 / CBS 112.46 / NRRL 194 / M139) (Aspergillus nidulans)	565	emericellamide A biosynthetic process [GO:1900617]; emericellamide biosynthetic process [GO:1900557]	-	ATP binding [GO:0005524]; ligase activity [GO:0016874]	Antibiotic biosynthesis. {ECO:0000269|PubMed:18559263}.
CDS_000000502	Q5BA81	EASD	41.489	3.65e-19	86.3	87	Acyl-CoA ligase easD (EC 6.2.1.-) (Emericellamide biosynthesis protein B)	easD AN2549	Emericella nidulans (strain FGSC A4 / ATCC 38163 / CBS 112.46 / NRRL 194 / M139) (Aspergillus nidulans)	565	emericellamide A biosynthetic process [GO:1900617]; emericellamide biosynthetic process [GO:1900557]	-	ATP binding [GO:0005524]; ligase activity [GO:0016874]	Antibiotic biosynthesis. {ECO:0000269|PubMed:18559263}.
CDS_000000503	Q7S5N8	GLYM	67.628	3.69e-154	450	99	Putative serine hydroxymethyltransferase, mitochondrial (SHMT) (EC 2.1.2.1) (Carnitine biosynthesis protein 2) (Glycine hydroxymethyltransferase) (Serine methylase)	cbs-2 NCU05805	Neurospora crassa (strain ATCC 24698 / 74-OR23-1A / CBS 708.71 / DSM 1257 / FGSC 987)	546	cellular response to tetrahydrofolate [GO:1904482]; folic acid metabolic process [GO:0046655]; glycine biosynthetic process from serine [GO:0019264]; glycine metabolic process [GO:0006544]; L-serine catabolic process [GO:0006565]; one-carbon metabolic process [GO:0006730]; tetrahydrofolate interconversion [GO:0035999]; tetrahydrofolate metabolic process [GO:0046653]	mitochondrion [GO:0005739]	amino acid binding [GO:0016597]; cobalt ion binding [GO:0050897]; glycine hydroxymethyltransferase activity [GO:0004372]; pyridoxal phosphate binding [GO:0030170]; serine binding [GO:0070905]; zinc ion binding [GO:0008270]	One-carbon metabolism; tetrahydrofolate interconversion.
CDS_000000504	Q6C452	MAD1	30.299	4.19e-65	234	98	Spindle assembly checkpoint component MAD1 (Mitotic arrest deficient protein 1)	MAD1 YALI0E29623g	Yarrowia lipolytica (strain CLIB 122 / E 150) (Yeast) (Candida lipolytica)	704	attachment of mitotic spindle microtubules to kinetochore [GO:0051315]; cell division [GO:0051301]; mitotic spindle assembly checkpoint [GO:0007094]	cell [GO:0005623]; kinetochore [GO:0000776]; mitotic spindle [GO:0072686]; nuclear envelope [GO:0005635]	-	-
CDS_000000505	Q5AQJ2	LCMT1	49.848	8.95e-98	302	84	Leucine carboxyl methyltransferase 1 (EC 2.1.1.233) (Protein phosphatase methyltransferase 1) ([Phosphatase 2A protein]-leucine-carboxy methyltransferase 1)	ppm1 AN9438	Emericella nidulans (strain FGSC A4 / ATCC 38163 / CBS 112.46 / NRRL 194 / M139) (Aspergillus nidulans)	382	C-terminal protein methylation [GO:0006481]	-	protein C-terminal leucine carboxyl O-methyltransferase activity [GO:0018423]	-
CDS_000000506	Q757H7	RPAB1	48.485	8.18e-51	168	99	DNA-directed RNA polymerases I, II, and III subunit RPABC1 (RNA polymerases I, II, and III subunit ABC1)	RPB5 AER036W	Ashbya gossypii (strain ATCC 10895 / CBS 109.51 / FGSC 9923 / NRRL Y-1056) (Yeast) (Eremothecium gossypii)	215	tRNA transcription by RNA polymerase III [GO:0042797]	RNA polymerase I complex [GO:0005736]; RNA polymerase II, core complex [GO:0005665]; RNA polymerase III complex [GO:0005666]	DNA binding [GO:0003677]; RNA-directed 5'-3' RNA polymerase activity [GO:0003968]; RNA polymerase I activity [GO:0001054]; RNA polymerase II activity [GO:0001055]; RNA polymerase III activity [GO:0001056]	-
CDS_000000510	P04817	CAN1	46.065	3.32e-155	462	98	Arginine permease CAN1 (Canavanine resistance protein 1)	CAN1 YEL063C	Saccharomyces cerevisiae (strain ATCC 204508 / S288c) (Baker's yeast)	590	amino acid transmembrane transport [GO:0003333]; arginine transport [GO:0015809]; basic amino acid transport [GO:0015802]; transmembrane transport [GO:0055085]	eisosome [GO:0032126]; endoplasmic reticulum [GO:0005783]; endosome membrane [GO:0010008]; integral component of membrane [GO:0016021]; membrane raft [GO:0045121]; mitochondrion [GO:0005739]; plasma membrane [GO:0005886]	amino acid transmembrane transporter activity [GO:0015171]; arginine transmembrane transporter activity [GO:0015181]; basic amino acid transmembrane transporter activity [GO:0015174]	-
CDS_000000512	Q9Y7P6	MUG72	29.969	3.85e-29	120	95	Meiotically up-regulated gene 72 protein	mug72 SPCC1902.02 SPCC663.16c	Schizosaccharomyces pombe (strain 972 / ATCC 24843) (Fission yeast)	574	meiotic cell cycle [GO:0051321]	cell division site [GO:0032153]; cell tip [GO:0051286]; cytoplasm [GO:0005737]	oxidoreductase activity [GO:0016491]	-
CDS_000000514	O13731	UBR11	27.606	0	704	95	E3 ubiquitin-protein ligase ubr11 (EC 2.3.2.27) (N-end-recognizing protein 11) (N-recognin-11) (RING-type E3 ubiquitin transferase ubr11)	ubr11 SPAC15A10.11	Schizosaccharomyces pombe (strain 972 / ATCC 24843) (Fission yeast)	2052	protein modification by small protein conjugation or removal [GO:0070647]; protein ubiquitination [GO:0016567]; regulation of transcription by RNA polymerase II [GO:0006357]; ubiquitin-dependent protein catabolic process via the N-end rule pathway [GO:0071596]	cytoplasm [GO:0005737]; nucleus [GO:0005634]; ubiquitin ligase complex [GO:0000151]	ubiquitin protein ligase activity [GO:0061630]; zinc ion binding [GO:0008270]	-
CDS_000000515	Q8CHP5	PYM1	31.633	6.24e-10	59.3	88	Partner of Y14 and mago (PYM homolog 1 exon junction complex-associated factor) (Protein wibg homolog)	Pym1 Pym Wibg	Mus musculus (Mouse)	203	exon-exon junction complex disassembly [GO:1903259]; nuclear-transcribed mRNA catabolic process, nonsense-mediated decay [GO:0000184]; positive regulation of translation [GO:0045727]	cell junction [GO:0030054]; cytoplasm [GO:0005737]; cytosol [GO:0005829]; exon-exon junction complex [GO:0035145]; nucleolus [GO:0005730]; nucleoplasm [GO:0005654]	ribosome binding [GO:0043022]; RNA binding [GO:0003723]	-
CDS_000000522	Q8TFH3	OST3	30.688	4.73e-21	92.8	87	Dolichyl-diphosphooligosaccharide--protein glycosyltransferase subunit 3 (Oligosaccharyl transferase 34 kDa subunit) (Oligosaccharyl transferase subunit OST3) (Oligosaccharyl transferase subunit gamma)	ost3 SPAPB17E12.11	Schizosaccharomyces pombe (strain 972 / ATCC 24843) (Fission yeast)	309	protein N-linked glycosylation [GO:0006487]; protein N-linked glycosylation via asparagine [GO:0018279]	endoplasmic reticulum [GO:0005783]; integral component of membrane [GO:0016021]; oligosaccharyltransferase complex [GO:0008250]	-	Protein modification; protein glycosylation.
CDS_000000524	P78715	MAOH	36.585	2.08e-06	49.3	65	Malic enzyme, hydrogenosomal (ME) (EC 1.1.1.40)	-	Neocallimastix frontalis (Rumen fungus)	592	-	hydrogenosome [GO:0042566]	malate dehydrogenase (decarboxylating) (NAD+) activity [GO:0004471]; malate dehydrogenase (decarboxylating) (NADP+) activity [GO:0004473]; metal ion binding [GO:0046872]; NAD binding [GO:0051287]; oxaloacetate decarboxylase activity [GO:0008948]	-
CDS_000000525	P23368	MAOM	55.738	2.2e-39	143	95	NAD-dependent malic enzyme, mitochondrial (NAD-ME) (EC 1.1.1.38) (Malic enzyme 2)	ME2	Homo sapiens (Human)	584	malate metabolic process [GO:0006108]; pyruvate metabolic process [GO:0006090]; regulation of NADP metabolic process [GO:1902031]; tricarboxylic acid cycle [GO:0006099]	intracellular membrane-bounded organelle [GO:0043231]; mitochondrial matrix [GO:0005759]; mitochondrion [GO:0005739]	electron transfer activity [GO:0009055]; malate dehydrogenase (decarboxylating) (NAD+) activity [GO:0004471]; malate dehydrogenase (decarboxylating) (NADP+) activity [GO:0004473]; malic enzyme activity [GO:0004470]; metal ion binding [GO:0046872]; NAD binding [GO:0051287]; oxaloacetate decarboxylase activity [GO:0008948]	-
CDS_000000526	Q6TU48	MAOX	50.379	1.79e-87	279	81	NADP-dependent malic enzyme (NADP-ME) (EC 1.1.1.40) (SrfA-induced gene A protein)	malA sigA DDB_G0272524	Dictyostelium discoideum (Slime mold)	544	malate metabolic process [GO:0006108]; pyruvate metabolic process [GO:0006090]	mitochondrion [GO:0005739]	malate dehydrogenase (decarboxylating) (NAD+) activity [GO:0004471]; malate dehydrogenase (decarboxylating) (NADP+) activity [GO:0004473]; malic enzyme activity [GO:0004470]; metal ion binding [GO:0046872]; NAD binding [GO:0051287]; oxaloacetate decarboxylase activity [GO:0008948]	-
CDS_000000531	Q03281	HEH2	27.315	1.94e-17	89	43	Inner nuclear membrane protein HEH2 (Helix-extension-helix domain-containing protein 2)	HEH2 YDR458C D8035.2	Saccharomyces cerevisiae (strain ATCC 204508 / S288c) (Baker's yeast)	663	-	integral component of membrane [GO:0016021]; nuclear envelope [GO:0005635]; nuclear inner membrane [GO:0005637]; nuclear periphery [GO:0034399]	-	-
CDS_000000538	G0SB31	SKN7	32.119	1.27e-23	105	95	Transcription factor SKN7	SKN7 CTHT_0048700	Chaetomium thermophilum (strain DSM 1495 / CBS 144.50 / IMI 039719)	765	phosphorelay signal transduction system [GO:0000160]	nucleus [GO:0005634]	DNA-binding transcription factor activity [GO:0003700]; identical protein binding [GO:0042802]; sequence-specific DNA binding [GO:0043565]	-
CDS_000000539	P56287	EI2BE	39.101	9.6e-131	405	97	Probable translation initiation factor eIF-2B subunit epsilon (eIF-2B GDP-GTP exchange factor subunit epsilon)	tif225 SPAC8C9.15c	Schizosaccharomyces pombe (strain 972 / ATCC 24843) (Fission yeast)	678	cytoplasmic translational initiation [GO:0002183]	cytosol [GO:0005829]; eukaryotic translation initiation factor 2B complex [GO:0005851]	guanyl-nucleotide exchange factor activity [GO:0005085]; nucleotidyltransferase activity [GO:0016779]; translation initiation factor activity [GO:0003743]; translation initiation factor binding [GO:0031369]	-
CDS_000000540	Q6T486	RBRA	34.839	7e-27	110	82	Probable E3 ubiquitin-protein ligase rbrA (EC 2.3.2.31) (Ariadne-like ubiquitin ligase)	rbrA DDB_G0286961	Dictyostelium discoideum (Slime mold)	520	positive regulation of proteasomal ubiquitin-dependent protein catabolic process [GO:0032436]; protein polyubiquitination [GO:0000209]; sporulation resulting in formation of a cellular spore [GO:0030435]; ubiquitin-dependent protein catabolic process [GO:0006511]	cytoplasm [GO:0005737]; ubiquitin ligase complex [GO:0000151]	metal ion binding [GO:0046872]; ubiquitin conjugating enzyme binding [GO:0031624]; ubiquitin protein ligase activity [GO:0061630]	Protein modification; protein ubiquitination.
CDS_000000541	Q9P3U4	HEL1	64.804	2.03e-75	241	92	E3 ubiquitin-protein ligase dbl4 (EC 2.3.2.31) (DNA-break-localizing protein 4) (Histone E3 ligase 1) (RING-type E3 ubiquitin transferase dbl4)	dbl4 SPAC328.02	Schizosaccharomyces pombe (strain 972 / ATCC 24843) (Fission yeast)	504	histone catabolic process [GO:0036205]; histone ubiquitination [GO:0016574]; meiosis I [GO:0007127]; positive regulation of proteasomal ubiquitin-dependent protein catabolic process [GO:0032436]; protein polyubiquitination [GO:0000209]; ubiquitin-dependent protein catabolic process [GO:0006511]	cytoplasm [GO:0005737]; cytosol [GO:0005829]; nucleus [GO:0005634]; site of double-strand break [GO:0035861]; ubiquitin ligase complex [GO:0000151]	ubiquitin conjugating enzyme binding [GO:0031624]; ubiquitin protein ligase activity [GO:0061630]; zinc ion binding [GO:0008270]	Protein modification; protein ubiquitination. {ECO:0000305}.
CDS_000000542	B3V0K8	CL401	90.272	1.79e-143	420	90	Subtilisin-like serine protease Cur l 4.0101 (EC 3.4.21.-) (Subtilisin-like serine protease) (allergen Cur l 4.0101)	-	Cochliobolus lunatus (Filamentous fungus) (Curvularia lunata)	506	proteolysis [GO:0006508]	-	serine-type endopeptidase activity [GO:0004252]	-
CDS_000000543	B3V0K8	CL401	84.921	7.46e-65	211	87	Subtilisin-like serine protease Cur l 4.0101 (EC 3.4.21.-) (Subtilisin-like serine protease) (allergen Cur l 4.0101)	-	Cochliobolus lunatus (Filamentous fungus) (Curvularia lunata)	506	proteolysis [GO:0006508]	-	serine-type endopeptidase activity [GO:0004252]	-
CDS_000000545	Q7LKZ7	BPH1	35.122	0	725	98	Beige protein homolog 1	lvs1 SPBC28E12.06c	Schizosaccharomyces pombe (strain 972 / ATCC 24843) (Fission yeast)	2609	autophagy [GO:0006914]; regulation of vacuole organization [GO:0044088]	cytosol [GO:0005829]; fungal-type vacuole [GO:0000324]; membrane [GO:0016020]	metal ion binding [GO:0046872]; phosphatidylinositol binding [GO:0035091]	-
CDS_000000546	Q1MTM9	YFN1	33.333	1.4e-24	106	94	Uncharacterized transcriptional regulatory protein C1327.01c	SPAC1327.01c	Schizosaccharomyces pombe (strain 972 / ATCC 24843) (Fission yeast)	977	regulation of transcription by RNA polymerase II [GO:0006357]; transcription, DNA-templated [GO:0006351]	cytoplasm [GO:0005737]; nucleus [GO:0005634]	DNA-binding transcription factor activity, RNA polymerase II-specific [GO:0000981]; RNA polymerase II cis-regulatory region sequence-specific DNA binding [GO:0000978]; zinc ion binding [GO:0008270]	-
CDS_000000548	Q5ZL33	STRAP	40.693	3.62e-40	147	94	Serine-threonine kinase receptor-associated protein	STRAP RCJMB04_7p19	Gallus gallus (Chicken)	350	maintenance of gastrointestinal epithelium [GO:0030277]; negative regulation of epithelial cell migration [GO:0010633]; negative regulation of epithelial cell proliferation [GO:0050680]; negative regulation of epithelial to mesenchymal transition [GO:0010719]; negative regulation of pathway-restricted SMAD protein phosphorylation [GO:0060394]; negative regulation of transcription by RNA polymeras…	cytosol [GO:0005829]; nucleus [GO:0005634]; SMN complex [GO:0032797]; SMN-Sm protein complex [GO:0034719]	signaling receptor binding [GO:0005102]	-
CDS_000000549	O74923	YJ7D	36.986	1.13e-92	296	99	Uncharacterized transporter C757.13	SPCC757.13	Schizosaccharomyces pombe (strain 972 / ATCC 24843) (Fission yeast)	522	dipeptide transmembrane transport [GO:0035442]	endoplasmic reticulum [GO:0005783]; integral component of membrane [GO:0016021]; intrinsic component of membrane [GO:0031224]	dipeptide transmembrane transporter activity [GO:0071916]; transmembrane transporter activity [GO:0022857]	-
CDS_000000550	Q4R3J0	RTCA	32.564	1.47e-42	158	93	RNA 3'-terminal phosphate cyclase (RNA cyclase) (RNA-3'-phosphate cyclase) (EC 6.5.1.4) (RNA terminal phosphate cyclase domain-containing protein 1)	RTCA RTCD1 QtsA-16663	Macaca fascicularis (Crab-eating macaque) (Cynomolgus monkey)	366	RNA processing [GO:0006396]	nucleoplasm [GO:0005654]	ATP binding [GO:0005524]; RNA-3'-phosphate cyclase activity [GO:0003963]	-
CDS_000000551	Q4WPP6	MDR2	67.824	0	717	84	ABC multidrug transporter mdr2	mdr2 AFUA_4G10000	Neosartorya fumigata (strain ATCC MYA-4609 / Af293 / CBS 101355 / FGSC A1100) (Aspergillus fumigatus)	791	oligopeptide export from mitochondrion [GO:0090374]	integral component of membrane [GO:0016021]; mitochondrial inner membrane [GO:0005743]; plasma membrane [GO:0005886]; vacuolar membrane [GO:0005774]	ATPase activity [GO:0016887]; ATPase-coupled oligopeptide transmembrane transporter activity [GO:0015421]; ATP binding [GO:0005524]	-
CDS_000000552	Q09744	YB63	44.379	6.62e-132	408	68	Uncharacterized FAD-binding protein C12C2.03c	SPBC12C2.03c	Schizosaccharomyces pombe (strain 972 / ATCC 24843) (Fission yeast)	571	homocysteine metabolic process [GO:0050667]; methionine biosynthetic process [GO:0009086]	cytosol [GO:0005829]	[methionine synthase] reductase activity [GO:0030586]; flavin adenine dinucleotide binding [GO:0050660]; FMN binding [GO:0010181]; NADPH-hemoprotein reductase activity [GO:0003958]; oxidoreductase activity [GO:0016491]	-
CDS_000000553	P75863	YCBX	27.143	1.78e-12	70.9	89	Uncharacterized protein YcbX	ycbX b0947 JW5126	Escherichia coli (strain K12)	369	response to toxic substance [GO:0009636]; toxin catabolic process [GO:0009407]	-	2 iron, 2 sulfur cluster binding [GO:0051537]; electron transfer activity [GO:0009055]; molybdenum ion binding [GO:0030151]; pyridoxal phosphate binding [GO:0030170]	-
CDS_000000554	P18407	ALLC	62.5	1.65e-54	181	100	Allantoicase (EC 3.5.3.4)	alc-1 alc B8B8.070 NCU01816	Neurospora crassa (strain ATCC 24698 / 74-OR23-1A / CBS 708.71 / DSM 1257 / FGSC 987)	354	allantoin catabolic process [GO:0000256]; purine nucleobase metabolic process [GO:0006144]	-	allantoicase activity [GO:0004037]	Nitrogen metabolism; (S)-allantoin degradation; (S)-ureidoglycolate from allantoate (aminidohydrolase route): step 1/1.
CDS_000000555	Q9UTB0	YL88	30.612	6.93e-61	214	94	Dilute domain-containing protein C25B8.08	SPAC25B8.08	Schizosaccharomyces pombe (strain 972 / ATCC 24843) (Fission yeast)	590	-	cytoplasm [GO:0005737]; Golgi apparatus [GO:0005794]	-	-
CDS_000000556	Q5REW9	ANR27	39.13	1.88e-14	76.6	43	Ankyrin repeat domain-containing protein 27	ANKRD27	Pongo abelii (Sumatran orangutan) (Pongo pygmaeus abelii)	1050	protein transport [GO:0015031]	cytoplasmic vesicle membrane [GO:0030659]; early endosome [GO:0005769]; late endosome [GO:0005770]; lysosome [GO:0005764]; melanosome [GO:0042470]; plasma membrane [GO:0005886]	-	-
CDS_000000557	P54738	PKN6	35.922	2.16e-13	73.6	36	Serine/threonine-protein kinase pkn6 (EC 2.7.11.1)	pkn6	Myxococcus xanthus	710	-	integral component of membrane [GO:0016021]; plasma membrane [GO:0005886]	ATP binding [GO:0005524]; protein serine/threonine kinase activity [GO:0004674]	-
CDS_000000559	Q9KLK7	LUXQ	35.734	5.72e-55	209	36	Autoinducer 2 sensor kinase/phosphatase LuxQ (EC 2.7.13.3) (EC 3.1.3.-)	luxQ VC_A0736	Vibrio cholerae serotype O1 (strain ATCC 39315 / El Tor Inaba N16961)	857	phosphorelay signal transduction system [GO:0000160]	integral component of membrane [GO:0016021]; plasma membrane [GO:0005886]	ATP binding [GO:0005524]; phosphoprotein phosphatase activity [GO:0004721]; phosphorelay sensor kinase activity [GO:0000155]	-
CDS_000000564	Q1MTR3	VID27	56.667	3.92e-101	319	100	Vacuolar import and degradation protein 27	vid27 SPBC1685.14c	Schizosaccharomyces pombe (strain 972 / ATCC 24843) (Fission yeast)	801	-	cytoplasm [GO:0005737]; cytosol [GO:0005829]; nuclear envelope [GO:0005635]; nucleus [GO:0005634]	-	-
CDS_000000565	Q1MTR3	VID27	40.388	3.36e-112	359	97	Vacuolar import and degradation protein 27	vid27 SPBC1685.14c	Schizosaccharomyces pombe (strain 972 / ATCC 24843) (Fission yeast)	801	-	cytoplasm [GO:0005737]; cytosol [GO:0005829]; nuclear envelope [GO:0005635]; nucleus [GO:0005634]	-	-
CDS_000000566	P08657	LAC9	25.472	6.51e-07	55.8	38	Lactose regulatory protein LAC9	LAC9 KLLA0D12672g	Kluyveromyces lactis (strain ATCC 8585 / CBS 2359 / DSM 70799 / NBRC 1267 / NRRL Y-1140 / WM37) (Yeast) (Candida sphaerica)	865	galactose metabolic process [GO:0006012]; transcription, DNA-templated [GO:0006351]	nucleus [GO:0005634]	DNA binding [GO:0003677]; DNA-binding transcription factor activity, RNA polymerase II-specific [GO:0000981]; zinc ion binding [GO:0008270]	-
CDS_000000567	A0A1D8PQG0	NAG3	59.579	0	548	84	Major facilitator superfamily multidrug transporter NAG3 (Multidrug resistance protein 97) (N-acetylglucosamine utilization protein 3) (Transmembrane protein 1)	NAG3 MDR97 TMP1 CAALFM_C604610CA Aorf19.2158	Candida albicans (strain SC5314 / ATCC MYA-2876) (Yeast)	561	cellular response to drug [GO:0035690]; drug transmembrane transport [GO:0006855]; hexose transmembrane transport [GO:0008645]; pathogenesis [GO:0009405]	integral component of plasma membrane [GO:0005887]	-	-
CDS_000000568	A5PJJ7	S16C6	29.213	4.91e-18	83.2	100	Short-chain dehydrogenase/reductase family 16C member 6 (EC 1.1.1.-)	SDR16C6	Bos taurus (Bovine)	316	-	lipid droplet [GO:0005811]	oxidoreductase activity [GO:0016491]	-
CDS_000000571	Q8IDX6	RBP2A	36.667	1.17e-10	71.6	9	Reticulocyte-binding protein 2 homolog a	PF13_0198	Plasmodium falciparum (isolate 3D7)	3130	cell-cell adhesion [GO:0098609]	integral component of membrane [GO:0016021]; membrane [GO:0016020]; plasma membrane [GO:0005886]	heparin binding [GO:0008201]	-
CDS_000000572	P33240	CSTF2	36.842	1.3e-11	67.4	45	Cleavage stimulation factor subunit 2 (CF-1 64 kDa subunit) (Cleavage stimulation factor 64 kDa subunit) (CSTF 64 kDa subunit) (CstF-64)	CSTF2	Homo sapiens (Human)	577	mRNA 3'-end processing [GO:0031124]; mRNA polyadenylation [GO:0006378]; mRNA splicing, via spliceosome [GO:0000398]; pre-mRNA cleavage required for polyadenylation [GO:0098789]; termination of RNA polymerase II transcription [GO:0006369]; tRNA splicing, via endonucleolytic cleavage and ligation [GO:0006388]	cleavage body [GO:0071920]; mRNA cleavage and polyadenylation specificity factor complex [GO:0005847]; nuclear body [GO:0016604]; nucleoplasm [GO:0005654]	mRNA binding [GO:0003729]; RNA binding [GO:0003723]	-
CDS_000000573	Q12556	AMO1	49.789	3.89e-143	433	92	Copper amine oxidase 1 (EC 1.4.3.22)	AO-I	Aspergillus niger	671	amine metabolic process [GO:0009308]	-	copper ion binding [GO:0005507]; diamine oxidase activity [GO:0052597]; histamine oxidase activity [GO:0052598]; methylputrescine oxidase activity [GO:0052599]; primary amine oxidase activity [GO:0008131]; propane-1,3-diamine oxidase activity [GO:0052600]; quinone binding [GO:0048038]	-
CDS_000000574	A1DBS6	EGLD	44.186	1.91e-13	68.6	81	Probable endo-beta-1,4-glucanase D (Endoglucanase D) (EC 3.2.1.4) (Carboxymethylcellulase D) (Cellulase D)	eglD NFIA_099510	Neosartorya fischeri (strain ATCC 1020 / DSM 3700 / CBS 544.65 / FGSC A1164 / JCM 1740 / NRRL 181 / WB 181) (Aspergillus fischerianus)	348	cellulose catabolic process [GO:0030245]	extracellular region [GO:0005576]	cellulase activity [GO:0008810]; cellulose binding [GO:0030248]	-
CDS_000000576	Q08234	YO075	37.805	6.17e-26	109	86	Uncharacterized ABC transporter ATP-binding protein/permease YOL075C	YOL075C YOL074C	Saccharomyces cerevisiae (strain ATCC 204508 / S288c) (Baker's yeast)	1294	transmembrane transport [GO:0055085]	cell periphery [GO:0071944]; fungal-type vacuole membrane [GO:0000329]; integral component of membrane [GO:0016021]	ATPase activity [GO:0016887]; ATPase-coupled transmembrane transporter activity [GO:0042626]; ATPase-coupled xenobiotic transmembrane transporter activity [GO:0008559]; ATP binding [GO:0005524]	-
CDS_000000577	Q08234	YO075	37.57	9.06e-163	509	98	Uncharacterized ABC transporter ATP-binding protein/permease YOL075C	YOL075C YOL074C	Saccharomyces cerevisiae (strain ATCC 204508 / S288c) (Baker's yeast)	1294	transmembrane transport [GO:0055085]	cell periphery [GO:0071944]; fungal-type vacuole membrane [GO:0000329]; integral component of membrane [GO:0016021]	ATPase activity [GO:0016887]; ATPase-coupled transmembrane transporter activity [GO:0042626]; ATPase-coupled xenobiotic transmembrane transporter activity [GO:0008559]; ATP binding [GO:0005524]	-
CDS_000000578	Q08234	YO075	41.84	2.05e-72	251	85	Uncharacterized ABC transporter ATP-binding protein/permease YOL075C	YOL075C YOL074C	Saccharomyces cerevisiae (strain ATCC 204508 / S288c) (Baker's yeast)	1294	transmembrane transport [GO:0055085]	cell periphery [GO:0071944]; fungal-type vacuole membrane [GO:0000329]; integral component of membrane [GO:0016021]	ATPase activity [GO:0016887]; ATPase-coupled transmembrane transporter activity [GO:0042626]; ATPase-coupled xenobiotic transmembrane transporter activity [GO:0008559]; ATP binding [GO:0005524]	-
CDS_000000580	O74740	CFT2	29.31	1.38e-77	271	99	Cleavage factor two protein 2	cft2 SPBC1709.15c	Schizosaccharomyces pombe (strain 972 / ATCC 24843) (Fission yeast)	797	mRNA cleavage [GO:0006379]; mRNA polyadenylation [GO:0006378]	mRNA cleavage and polyadenylation specificity factor complex [GO:0005847]; nucleus [GO:0005634]	-	-
CDS_000000581	O94740	CDC37	43.324	5.25e-77	251	94	Hsp90 co-chaperone Cdc37 (Cell division control protein 37) (Hsp90 chaperone protein kinase-targeting subunit)	cdc37 SPBC9B6.10	Schizosaccharomyces pombe (strain 972 / ATCC 24843) (Fission yeast)	466	cell cycle [GO:0007049]; cell division [GO:0051301]; chaperone-mediated protein folding [GO:0061077]; protein folding [GO:0006457]; protein stabilization [GO:0050821]	cytoplasm [GO:0005737]; cytosol [GO:0005829]; nucleus [GO:0005634]	chaperone binding [GO:0051087]; heat shock protein binding [GO:0031072]; protein kinase binding [GO:0019901]; unfolded protein binding [GO:0051082]	-
CDS_000000582	O74814	YJ03	28.829	6.93e-18	88.6	50	UPF0400 protein C337.03	SPBC337.03	Schizosaccharomyces pombe (strain 972 / ATCC 24843) (Fission yeast)	387	mRNA 3'-end processing [GO:0031124]; termination of RNA polymerase II transcription, poly(A)-coupled [GO:0030846]	cytosol [GO:0005829]; nucleus [GO:0005634]; RNA polymerase II, holoenzyme [GO:0016591]	RNA polymerase II complex binding [GO:0000993]	-
CDS_000000583	Q9USP6	CLC1	44.079	6.21e-33	121	99	Clathrin light chain (CLC)	clc1 SPBC9B6.08	Schizosaccharomyces pombe (strain 972 / ATCC 24843) (Fission yeast)	229	clathrin coat assembly [GO:0048268]; clathrin-dependent endocytosis [GO:0072583]; exocytosis [GO:0006887]; intracellular protein transport [GO:0006886]	actin cortical patch [GO:0030479]; clathrin coat of coated pit [GO:0030132]; clathrin coat of trans-Golgi network vesicle [GO:0030130]; clathrin vesicle coat [GO:0030125]; cytoplasm [GO:0005737]; cytoplasmic vesicle [GO:0031410]; endosome [GO:0005768]; Golgi apparatus [GO:0005794]; plasma membrane [GO:0005886]	clathrin heavy chain binding [GO:0032050]; structural molecule activity [GO:0005198]	-
CDS_000000584	G2Q9T3	CEL61	37.288	6.39e-11	63.2	66	Polysaccharide monooxygenase Cel61a (Cellulase-61a) (Cel61a) (Endoglucanase-61a) (Glycoside hydrolase-61) (GH-61) (EC 1.13.-.-)	Cel61a MYCTH_46583	Myceliophthora thermophila (strain ATCC 42464 / BCRC 31852 / DSM 1799) (Sporotrichum thermophile)	342	cellulose catabolic process [GO:0030245]	extracellular region [GO:0005576]	cellulose binding [GO:0030248]; hydrolase activity, acting on glycosyl bonds [GO:0016798]; oxidoreductase activity [GO:0016491]	-
CDS_000000585	O60113	YG64	42.453	2.12e-21	92	100	Uncharacterized amino-acid permease C15C4.04c	SPBC15C4.04c	Schizosaccharomyces pombe (strain 972 / ATCC 24843) (Fission yeast)	542	amino acid transmembrane transport [GO:0003333]	cell division site [GO:0032153]; cell tip [GO:0051286]; Golgi apparatus [GO:0005794]; integral component of membrane [GO:0016021]	amino acid transmembrane transporter activity [GO:0015171]	-
CDS_000000586	P31688	TPS2	43.271	0	555	82	Trehalose-phosphatase (EC 3.1.3.12) (Trehalose synthase complex catalytic subunit TPS2) (Trehalose-6-phosphate phosphatase) (TPP)	TPS2 PFK3 YDR074W YD8554.07	Saccharomyces cerevisiae (strain ATCC 204508 / S288c) (Baker's yeast)	896	cellular response to heat [GO:0034605]; trehalose biosynthetic process [GO:0005992]; trehalose metabolism in response to stress [GO:0070413]	alpha,alpha-trehalose-phosphate synthase complex (UDP-forming) [GO:0005946]; cytoplasm [GO:0005737]; cytosol [GO:0005829]; mitochondrion [GO:0005739]	trehalose-phosphatase activity [GO:0004805]	-
CDS_000000588	Q8NDF8	PAPD5	30.455	4.5e-15	77.8	89	Terminal nucleotidyltransferase 4B (Non-canonical poly(A) RNA polymerase PAPD5) (EC 2.7.7.19) (PAP-associated domain-containing protein 5) (Terminal guanylyltransferase) (EC 2.7.7.-) (Terminal uridylyltransferase 3) (TUTase 3) (Topoisomerase-related function protein 4-2) (TRF4-2)	TENT4B GLD4 PAPD5 TRF4-2 TUT3	Homo sapiens (Human)	572	carbohydrate homeostasis [GO:0033500]; cell cycle [GO:0007049]; cell division [GO:0051301]; histone mRNA catabolic process [GO:0071044]; miRNA catabolic process [GO:0010587]; mRNA polyadenylation [GO:0006378]; ncRNA polyadenylation [GO:0043629]; ncRNA polyadenylation involved in polyadenylation-dependent ncRNA catabolic process [GO:0043630]; negative regulation of nuclear-transcribed mRNA poly(A)…	cytoplasm [GO:0005737]; nucleolus [GO:0005730]; TRAMP complex [GO:0031499]	DNA binding [GO:0003677]; DNA-directed DNA polymerase activity [GO:0003887]; guanylyltransferase activity [GO:0070568]; metal ion binding [GO:0046872]; polynucleotide adenylyltransferase activity [GO:0004652]; RNA binding [GO:0003723]; telomerase RNA binding [GO:0070034]	-
CDS_000000590	Q2KHZ9	GCDH	61.184	1.89e-121	363	95	Glutaryl-CoA dehydrogenase, mitochondrial (GCD) (EC 1.3.8.6)	GCDH	Bos taurus (Bovine)	438	fatty acid beta-oxidation using acyl-CoA dehydrogenase [GO:0033539]; tryptophan metabolic process [GO:0006568]	mitochondrial matrix [GO:0005759]; mitochondrion [GO:0005739]	flavin adenine dinucleotide binding [GO:0050660]; glutaryl-CoA dehydrogenase activity [GO:0004361]; glutaryl-CoA hydrolase activity [GO:0044466]	Amino-acid metabolism; lysine degradation.; Amino-acid metabolism; tryptophan metabolism.
CDS_000000591	B2VTT3	FEN1	93.491	8.68e-102	306	79	Flap endonuclease 1 (FEN-1) (EC 3.1.-.-) (Flap structure-specific endonuclease 1)	fen1 PTRG_01978	Pyrenophora tritici-repentis (strain Pt-1C-BFP) (Wheat tan spot fungus) (Drechslera tritici-repentis)	395	base-excision repair [GO:0006284]; DNA replication [GO:0006260]; DNA replication, removal of RNA primer [GO:0043137]	mitochondrion [GO:0005739]; nucleolus [GO:0005730]; nucleoplasm [GO:0005654]	5'-3' exonuclease activity [GO:0008409]; 5'-flap endonuclease activity [GO:0017108]; DNA binding [GO:0003677]; magnesium ion binding [GO:0000287]	-
CDS_000000593	Q9CKV2	Y1503	39.716	3.76e-15	74.3	84	Uncharacterized isomerase PM1503 (EC 5.1.-.-)	PM1503	Pasteurella multocida (strain Pm70)	289	biosynthetic process [GO:0009058]	-	isomerase activity [GO:0016853]	-
CDS_000000596	E3QFA7	CLU5D	53.595	2.95e-48	171	62	Pathogenicity cluster 5 protein d	CLU5d GLRG_04689	Colletotrichum graminicola (strain M1.001 / M2 / FGSC 10212) (Maize anthracnose fungus) (Glomerella graminicola)	478	-	-	-	-
CDS_000000597	O43079	AP1B1	53.012	2.98e-59	201	97	AP-1 complex subunit beta-1 (Beta(1)-adaptin) (Beta-1-adaptin) (Clathrin assembly protein complex 1 beta-1 large chain) (Clathrin assembly protein large beta-1 chain)	apl2 SPBC947.02	Schizosaccharomyces pombe (strain 972 / ATCC 24843) (Fission yeast)	683	endosomal transport [GO:0016197]; intracellular protein transport [GO:0006886]; vesicle-mediated transport [GO:0016192]	AP-1 adaptor complex [GO:0030121]; clathrin-coated pit [GO:0005905]; endosome [GO:0005768]; Golgi apparatus [GO:0005794]; plasma membrane [GO:0005886]	clathrin binding [GO:0030276]	-
CDS_000000598	P52303	AP1B1	68.125	7.97e-70	233	85	AP-1 complex subunit beta-1 (Adaptor protein complex AP-1 subunit beta-1) (Adaptor-related protein complex 1 subunit beta-1) (Beta-1-adaptin) (Beta-adaptin 1) (Clathrin assembly protein complex 1 beta large chain) (Golgi adaptor HA1/AP1 adaptin beta subunit)	Ap1b1 Adtb1	Rattus norvegicus (Rat)	949	clathrin coat assembly [GO:0048268]; determination of left/right symmetry [GO:0007368]; heart development [GO:0007507]; intracellular protein transport [GO:0006886]; vesicle-mediated transport [GO:0016192]	clathrin adaptor complex [GO:0030131]; clathrin coat [GO:0030118]; clathrin-coated vesicle membrane [GO:0030665]; Golgi apparatus [GO:0005794]	clathrin binding [GO:0030276]; protein kinase binding [GO:0019901]	-
CDS_000000600	P36107	AUR1	55.118	1.27e-43	152	97	Inositol phosphorylceramide synthase catalytic subunit AUR1 (IPC synthase catalytic subunit AUR1) (EC 2.-.-.-) (Aureobasidin A resistance protein) (Phosphatidylinositol:ceramide phosphoinositol transferase)	AUR1 YKL004W	Saccharomyces cerevisiae (strain ATCC 204508 / S288c) (Baker's yeast)	401	inositol phosphoceramide metabolic process [GO:0006673]; sphingolipid biosynthetic process [GO:0030148]	endoplasmic reticulum [GO:0005783]; Golgi apparatus [GO:0005794]; Golgi cisterna membrane [GO:0032580]; inositol phosphoceramide synthase complex [GO:0070916]; integral component of membrane [GO:0016021]	inositol phosphoceramide synthase activity [GO:0045140]	-
CDS_000000601	Q10142	AUR1	42.391	4.36e-14	72	66	Inositol phosphorylceramide synthase catalytic subunit aur1 (IPC synthase catalytic subunit aur1) (EC 2.-.-.-) (Aureobasidin A resistance protein homolog) (Phosphatidylinositol:ceramide phosphoinositol transferase)	aur1 SPAC3H8.06	Schizosaccharomyces pombe (strain 972 / ATCC 24843) (Fission yeast)	422	inositol phosphoceramide metabolic process [GO:0006673]; sphingolipid biosynthetic process [GO:0030148]	Golgi apparatus [GO:0005794]; Golgi cisterna membrane [GO:0032580]; inositol phosphoceramide synthase complex [GO:0070916]; integral component of Golgi membrane [GO:0030173]	inositol phosphoceramide synthase activity [GO:0045140]	-
CDS_000000603	Q9P3U1	YKX5	39.352	4.63e-33	132	64	Uncharacterized RNA-binding protein C328.05	SPAC328.05	Schizosaccharomyces pombe (strain 972 / ATCC 24843) (Fission yeast)	464	nuclear mRNA surveillance [GO:0071028]; poly(A)+ mRNA export from nucleus [GO:0016973]; regulation of mRNA stability involved in response to oxidative stress [GO:2000815]	cytoplasm [GO:0005737]; cytosol [GO:0005829]; nucleus [GO:0005634]; post-mRNA release spliceosomal complex [GO:0071014]; ribonucleoprotein complex [GO:1990904]	mRNA binding [GO:0003729]; RNA binding [GO:0003723]	-
CDS_000000604	Q9P3U1	YKX5	51.22	8.31e-06	50.1	17	Uncharacterized RNA-binding protein C328.05	SPAC328.05	Schizosaccharomyces pombe (strain 972 / ATCC 24843) (Fission yeast)	464	nuclear mRNA surveillance [GO:0071028]; poly(A)+ mRNA export from nucleus [GO:0016973]; regulation of mRNA stability involved in response to oxidative stress [GO:2000815]	cytoplasm [GO:0005737]; cytosol [GO:0005829]; nucleus [GO:0005634]; post-mRNA release spliceosomal complex [GO:0071014]; ribonucleoprotein complex [GO:1990904]	mRNA binding [GO:0003729]; RNA binding [GO:0003723]	-
CDS_000000605	P41636	4CL	35.398	1.98e-52	187	93	4-coumarate--CoA ligase (4CL) (EC 6.2.1.12) (4-coumaroyl-CoA synthase)	4CL	Pinus taeda (Loblolly pine)	537	phenylpropanoid metabolic process [GO:0009698]	-	4-coumarate-CoA ligase activity [GO:0016207]; ATP binding [GO:0005524]	Phytoalexin biosynthesis; 3,4',5-trihydroxystilbene biosynthesis; 3,4',5-trihydroxystilbene from trans-4-coumarate: step 1/2.
CDS_000000606	C8VTR6	Y0074	50	1.78e-41	151	96	Putative acyl-coenzyme A synthetase (EC 6.2.1.-)	AN10074	Emericella nidulans (strain FGSC A4 / ATCC 38163 / CBS 112.46 / NRRL 194 / M139) (Aspergillus nidulans)	554	-	-	ligase activity [GO:0016874]	-
CDS_000000609	P78750	UTP18	40.244	2.38e-45	164	99	Probable U3 small nucleolar RNA-associated protein 18 (U3 snoRNA-associated protein 18)	SPBC29A3.06	Schizosaccharomyces pombe (strain 972 / ATCC 24843) (Fission yeast)	519	rRNA processing [GO:0006364]	Pwp2p-containing subcomplex of 90S preribosome [GO:0034388]; small-subunit processome [GO:0032040]	-	-
CDS_000000610	P78750	UTP18	36.822	7.42e-31	126	66	Probable U3 small nucleolar RNA-associated protein 18 (U3 snoRNA-associated protein 18)	SPBC29A3.06	Schizosaccharomyces pombe (strain 972 / ATCC 24843) (Fission yeast)	519	rRNA processing [GO:0006364]	Pwp2p-containing subcomplex of 90S preribosome [GO:0034388]; small-subunit processome [GO:0032040]	-	-
CDS_000000611	P13249	PUAC	35.294	2.02e-06	50.1	49	Puromycin N-acetyltransferase (EC 2.3.-.-)	pac	Streptomyces alboniger	199	response to antibiotic [GO:0046677]	-	N-acetyltransferase activity [GO:0008080]	-
CDS_000000612	Q14241	ELOA1	32.456	4.32e-08	58.2	38	Elongin-A (EloA) (Elongin 110 kDa subunit) (RNA polymerase II transcription factor SIII subunit A1) (SIII p110) (Transcription elongation factor B polypeptide 3)	ELOA TCEB3 MSTP059	Homo sapiens (Human)	798	regulation of transcription by RNA polymerase II [GO:0006357]; transcription by RNA polymerase II [GO:0006366]; transcription elongation from RNA polymerase II promoter [GO:0006368]	elongin complex [GO:0070449]; extracellular space [GO:0005615]; nucleoplasm [GO:0005654]; site of DNA damage [GO:0090734]	-	-
CDS_000000615	P29458	MCM4	38.372	4.15e-46	170	96	DNA replication licensing factor mcm4 (EC 3.6.4.12) (Cell division control protein 21) (Minichromosome maintenance protein 4)	mcm4 cdc21 SPCC16A11.17 SPCC24B10.01	Schizosaccharomyces pombe (strain 972 / ATCC 24843) (Fission yeast)	931	DNA strand elongation involved in DNA replication [GO:0006271]; DNA unwinding involved in DNA replication [GO:0006268]; double-strand break repair via break-induced replication [GO:0000727]; mitotic DNA replication initiation [GO:1902975]; negative regulation of DNA helicase activity [GO:1905775]; premeiotic DNA replication [GO:0006279]; pre-replicative complex assembly involved in nuclear cell c…	DNA replication preinitiation complex [GO:0031261]; MCM complex [GO:0042555]; MCM core complex [GO:0097373]; nuclear chromatin [GO:0000790]; nuclear pre-replicative complex [GO:0005656]; nuclear replication fork [GO:0043596]; nucleus [GO:0005634]; rDNA protrusion [GO:0030875]	ATP binding [GO:0005524]; chromatin binding [GO:0003682]; DNA helicase activity [GO:0003678]; DNA replication origin binding [GO:0003688]; single-stranded DNA binding [GO:0003697]	-
CDS_000000616	P30665	MCM4	64.791	0	747	99	DNA replication licensing factor MCM4 (EC 3.6.4.12) (Cell division control protein 54)	MCM4 CDC54 HCD21 YPR019W YP9531.13	Saccharomyces cerevisiae (strain ATCC 204508 / S288c) (Baker's yeast)	933	DNA replication initiation [GO:0006270]; DNA strand elongation involved in DNA replication [GO:0006271]; DNA unwinding involved in DNA replication [GO:0006268]; double-strand break repair via break-induced replication [GO:0000727]; mitotic DNA replication initiation [GO:1902975]; nuclear DNA replication [GO:0033260]; pre-replicative complex assembly involved in nuclear cell cycle DNA replication …	CMG complex [GO:0071162]; cytoplasm [GO:0005737]; DNA replication preinitiation complex [GO:0031261]; MCM complex [GO:0042555]; MCM core complex [GO:0097373]; nuclear pre-replicative complex [GO:0005656]; nuclear replication fork [GO:0043596]; nucleoplasm [GO:0005654]; nucleus [GO:0005634]; replication fork protection complex [GO:0031298]	ATP binding [GO:0005524]; DNA helicase activity [GO:0003678]; DNA replication origin binding [GO:0003688]; single-stranded DNA binding [GO:0003697]	-
CDS_000000617	Q8RJP2	RHIE	26.398	1.13e-23	105	94	Rhamnogalacturonate lyase (Rhamnogalacturonase) (EC 4.2.2.23)	rhiE Dda3937_01465	Dickeya dadantii (strain 3937) (Erwinia chrysanthemi (strain 3937))	578	carbohydrate metabolic process [GO:0005975]; pathogenesis [GO:0009405]	extracellular region [GO:0005576]	carbohydrate binding [GO:0030246]; rhamnogalacturonan endolyase activity [GO:0102210]	-
CDS_000000618	P53950	VAC7	25.523	3.14e-15	83.6	37	Vacuolar segregation protein 7	VAC7 YNL054W N2467 YNL2467W	Saccharomyces cerevisiae (strain ATCC 204508 / S288c) (Baker's yeast)	1165	positive regulation of kinase activity [GO:0033674]; positive regulation of phosphatidylinositol biosynthetic process [GO:0010513]; protein localization to vacuolar membrane [GO:1903778]; vacuole inheritance [GO:0000011]	cytoplasm [GO:0005737]; fungal-type vacuole membrane [GO:0000329]; integral component of membrane [GO:0016021]; PAS complex [GO:0070772]; vacuolar membrane [GO:0005774]	-	-
CDS_000000622	P33413	DUR3	55.224	1.77e-19	87.4	65	Urea active transporter	DUR3 YHL016C	Saccharomyces cerevisiae (strain ATCC 204508 / S288c) (Baker's yeast)	735	putrescine transport [GO:0015847]; spermidine transport [GO:0015848]; urea transport [GO:0015840]	cell periphery [GO:0071944]; endoplasmic reticulum [GO:0005783]; integral component of membrane [GO:0016021]; plasma membrane [GO:0005886]	putrescine transmembrane transporter activity [GO:0015489]; spermidine transmembrane transporter activity [GO:0015606]; urea transmembrane transporter activity [GO:0015204]	-
CDS_000000623	P33413	DUR3	58.621	4.96e-38	140	99	Urea active transporter	DUR3 YHL016C	Saccharomyces cerevisiae (strain ATCC 204508 / S288c) (Baker's yeast)	735	putrescine transport [GO:0015847]; spermidine transport [GO:0015848]; urea transport [GO:0015840]	cell periphery [GO:0071944]; endoplasmic reticulum [GO:0005783]; integral component of membrane [GO:0016021]; plasma membrane [GO:0005886]	putrescine transmembrane transporter activity [GO:0015489]; spermidine transmembrane transporter activity [GO:0015606]; urea transmembrane transporter activity [GO:0015204]	-
CDS_000000624	O94469	DUR31	67.2	1.56e-52	181	79	Probable urea active transporter 1	dur3-1 SPBC23G7.13c	Schizosaccharomyces pombe (strain 972 / ATCC 24843) (Fission yeast)	664	putrescine transport [GO:0015847]; spermidine transport [GO:0015848]; urea transmembrane transport [GO:0071918]; urea transport [GO:0015840]	integral component of membrane [GO:0016021]; plasma membrane [GO:0005886]	putrescine transmembrane transporter activity [GO:0015489]; spermidine transmembrane transporter activity [GO:0015606]; urea transmembrane transporter activity [GO:0015204]	-
CDS_000000625	G0LET8	BOA12	30.286	3.99e-12	66.2	73	Botcinic acid biosynthesis cluster B protein 12	BOA12	Botryotinia fuckeliana (strain B05.10) (Noble rot fungus) (Botrytis cinerea)	220	pathogenesis [GO:0009405]	-	-	Polyketide biosynthesis. {ECO:0000305|PubMed:21722295}.
CDS_000000626	Q0UZ59	DBP9	62.766	5.27e-108	332	96	ATP-dependent RNA helicase DBP9 (EC 3.6.4.13)	DBP9 SNOG_02955	Phaeosphaeria nodorum (strain SN15 / ATCC MYA-4574 / FGSC 10173) (Glume blotch fungus) (Parastagonospora nodorum)	597	rRNA processing [GO:0006364]	nucleolus [GO:0005730]	ATP binding [GO:0005524]; RNA binding [GO:0003723]; RNA helicase activity [GO:0003724]	-
CDS_000000627	Q0UZ59	DBP9	82.969	4.21e-131	389	95	ATP-dependent RNA helicase DBP9 (EC 3.6.4.13)	DBP9 SNOG_02955	Phaeosphaeria nodorum (strain SN15 / ATCC MYA-4574 / FGSC 10173) (Glume blotch fungus) (Parastagonospora nodorum)	597	rRNA processing [GO:0006364]	nucleolus [GO:0005730]	ATP binding [GO:0005524]; RNA binding [GO:0003723]; RNA helicase activity [GO:0003724]	-
CDS_000000628	Q00808	HETE1	48.594	5.06e-60	221	42	Vegetative incompatibility protein HET-E-1	HET-E1	Podospora anserina (Pleurage anserina)	1356	-	-	GTP binding [GO:0005525]	-
CDS_000000630	Q4WR83	SIDI	50.185	1.95e-87	278	96	Acyl-CoA ligase sidI (EC 6.2.1.-) (Siderophore biosynthesis protein I)	sidI AFUA_1G17190	Neosartorya fumigata (strain ATCC MYA-4609 / Af293 / CBS 101355 / FGSC A1100) (Aspergillus fumigatus)	590	cellular response to hydrogen peroxide [GO:0070301]; cellular response to iron ion starvation [GO:0010106]; ergosterol biosynthetic process [GO:0006696]; ferricrocin biosynthetic process [GO:0031171]; N',N'',N'''-triacetylfusarinine C biosynthetic process [GO:1900551]; pathogenesis [GO:0009405]	cell [GO:0005623]; peroxisome [GO:0005777]	ATP binding [GO:0005524]; ligase activity [GO:0016874]	Siderophore biosynthesis. {ECO:0000269|PubMed:22106303}.
CDS_000000631	C8VDQ4	GYP2	45.682	1.1e-94	312	98	Putative GTPase-activating protein AN11010	AN11010 AN7784	Emericella nidulans (strain FGSC A4 / ATCC 38163 / CBS 112.46 / NRRL 194 / M139) (Aspergillus nidulans)	1120	activation of GTPase activity [GO:0090630]; intracellular protein transport [GO:0006886]	-	GTPase activator activity [GO:0005096]; Rab GTPase binding [GO:0017137]	-
CDS_000000632	C8VDQ4	GYP2	79.365	4.89e-135	414	97	Putative GTPase-activating protein AN11010	AN11010 AN7784	Emericella nidulans (strain FGSC A4 / ATCC 38163 / CBS 112.46 / NRRL 194 / M139) (Aspergillus nidulans)	1120	activation of GTPase activity [GO:0090630]; intracellular protein transport [GO:0006886]	-	GTPase activator activity [GO:0005096]; Rab GTPase binding [GO:0017137]	-
CDS_000000633	C8VDQ4	GYP2	60.662	4.03e-103	330	96	Putative GTPase-activating protein AN11010	AN11010 AN7784	Emericella nidulans (strain FGSC A4 / ATCC 38163 / CBS 112.46 / NRRL 194 / M139) (Aspergillus nidulans)	1120	activation of GTPase activity [GO:0090630]; intracellular protein transport [GO:0006886]	-	GTPase activator activity [GO:0005096]; Rab GTPase binding [GO:0017137]	-
CDS_000000634	P43066	ARDH	45.378	3.22e-24	98.6	94	D-arabinitol 2-dehydrogenase [ribulose-forming] (ARDH) (EC 1.1.1.250)	ARD1 ARDH	Candida albicans (strain WO-1) (Yeast)	281	arabitol metabolic process [GO:0051161]; carbohydrate metabolic process [GO:0005975]	-	D-arabinitol 2-dehydrogenase activity [GO:0047038]	Carbohydrate metabolism; D-arabinitol metabolism.
CDS_000000635	P43066	ARDH	45.098	3.34e-07	53.1	24	D-arabinitol 2-dehydrogenase [ribulose-forming] (ARDH) (EC 1.1.1.250)	ARD1 ARDH	Candida albicans (strain WO-1) (Yeast)	281	arabitol metabolic process [GO:0051161]; carbohydrate metabolic process [GO:0005975]	-	D-arabinitol 2-dehydrogenase activity [GO:0047038]	Carbohydrate metabolism; D-arabinitol metabolism.
CDS_000000636	O43001	SYJ1	26.702	2.4e-22	103	89	Inositol-1,4,5-trisphosphate 5-phosphatase 1 (EC 3.1.3.36) (Synaptojanin-like protein 1)	syj1 SPBC2G2.02	Schizosaccharomyces pombe (strain 972 / ATCC 24843) (Fission yeast)	1076	inositol lipid-mediated signaling [GO:0048017]; inositol phosphate dephosphorylation [GO:0046855]; phosphatidylinositol dephosphorylation [GO:0046856]; protein transport [GO:0015031]	cell division site [GO:0032153]; cell tip [GO:0051286]; cytoplasm [GO:0005737]; cytosol [GO:0005829]; membrane [GO:0016020]	calcium ion binding [GO:0005509]; inositol-1,2,4,5,6-pentakisphosphate 5-phosphatase activity [GO:1990651]; inositol-1,2,4,5-tetrakisphosphate 5-phosphatase activity [GO:1990649]; inositol-1,3,4,5-tetrakisphosphate 5-phosphatase activity [GO:0052659]; inositol-1,4,5-trisphosphate 5-phosphatase activity [GO:0052658]; inositol-2,4,5,6-tetrakisphosphate 5-phosphatase activity [GO:1990650]; inositol-…	-
CDS_000000637	Q0V1P1	AT151	45.815	1.62e-126	388	83	Putative lipase ATG15-1 (EC 3.1.1.3) (Autophagy-related protein 15)	ATG15-1 SNOG_02073	Phaeosphaeria nodorum (strain SN15 / ATCC MYA-4574 / FGSC 10173) (Glume blotch fungus) (Parastagonospora nodorum)	594	macroautophagy [GO:0016236]; multivesicular body membrane disassembly [GO:0034496]; neutral lipid catabolic process [GO:0046461]; piecemeal microautophagy of the nucleus [GO:0034727]	endoplasmic reticulum membrane [GO:0005789]; Golgi membrane [GO:0000139]; integral component of membrane [GO:0016021]; multivesicular body membrane [GO:0032585]	phospholipase activity [GO:0004620]; triglyceride lipase activity [GO:0004806]	-
CDS_000000640	Q7T163	KDISB	31.05	2.12e-16	87.4	39	Kinase D-interacting substrate of 220 kDa B (Ankyrin repeat-rich membrane-spanning protein B)	kidins220b arms kidins220 si:dkeyp-7f8.3 si:dz119j18.2 zgc:63531	Danio rerio (Zebrafish) (Brachydanio rerio)	1680	nervous system development [GO:0007399]	integral component of membrane [GO:0016021]; late endosome [GO:0005770]; late endosome membrane [GO:0031902]	PDZ domain binding [GO:0030165]; protein kinase regulator activity [GO:0019887]	-
CDS_000000643	P22222	E13B	29.443	3.69e-37	146	84	Glucan endo-1,3-beta-glucosidase (EC 3.2.1.39) ((1->3)-beta-glucan endohydrolase) ((1->3)-beta-glucanase)	-	Cellulosimicrobium cellulans (Arthrobacter luteus)	548	cell wall organization [GO:0071555]; metabolic process [GO:0008152]	periplasmic space [GO:0042597]	carbohydrate binding [GO:0030246]; glucan endo-1,3-beta-D-glucosidase activity [GO:0042973]	-
CDS_000000645	Q59LV8	ASG1	44.068	2.14e-07	56.2	19	Activator of stress genes protein 1	ASG1 CAALFM_CR02560CA CaO19.166 CaO19.7800	Candida albicans (strain SC5314 / ATCC MYA-2876) (Yeast)	990	filamentous growth [GO:0030447]; filamentous growth of a population of unicellular organisms [GO:0044182]; positive regulation of transcription by RNA polymerase II [GO:0045944]; regulation of filamentous growth of a population of unicellular organisms [GO:1900428]; transcription, DNA-templated [GO:0006351]	nucleus [GO:0005634]	DNA binding [GO:0003677]; DNA-binding transcription factor activity, RNA polymerase II-specific [GO:0000981]; zinc ion binding [GO:0008270]	-
CDS_000000646	P47125	I23O	36.655	2.82e-55	190	99	Indoleamine 2,3-dioxygenase (IDO) (EC 1.13.11.52) (Biosynthesis of nicotinic acid protein 2)	BNA2 YJR078W J1840	Saccharomyces cerevisiae (strain ATCC 204508 / S288c) (Baker's yeast)	453	'de novo' NAD biosynthetic process from tryptophan [GO:0034354]; tryptophan catabolic process to kynurenine [GO:0019441]	cytoplasm [GO:0005737]	heme binding [GO:0020037]; indoleamine 2,3-dioxygenase activity [GO:0033754]; metal ion binding [GO:0046872]	Cofactor biosynthesis; NAD(+) biosynthesis. {ECO:0000269|PubMed:12062417}.
CDS_000000647	Q0UZK0	KYNU2	78.367	0	811	100	Kynureninase 2 (EC 3.7.1.3) (Biosynthesis of nicotinic acid protein 5-2) (L-kynurenine hydrolase 2)	BNA5-2 SNOG_02814	Phaeosphaeria nodorum (strain SN15 / ATCC MYA-4574 / FGSC 10173) (Glume blotch fungus) (Parastagonospora nodorum)	489	'de novo' NAD biosynthetic process from tryptophan [GO:0034354]; anthranilate metabolic process [GO:0043420]; L-kynurenine catabolic process [GO:0097053]; quinolinate biosynthetic process [GO:0019805]; tryptophan catabolic process to kynurenine [GO:0019441]	cytoplasm [GO:0005737]	kynureninase activity [GO:0030429]; pyridoxal phosphate binding [GO:0030170]	Amino-acid degradation; L-kynurenine degradation; L-alanine and anthranilate from L-kynurenine: step 1/1. {ECO:0000255|HAMAP-Rule:MF_03017}.; Cofactor biosynthesis; NAD(+) biosynthesis; quinolinate from L-kynurenine: step 2/3. {ECO:0000255|HAMAP-Rule:MF_03017}.
CDS_000000649	Q1MTR4	CTI6	38.776	1.34e-16	80.9	49	Putative histone deacetylase complex subunit cti6	cti6 SPBC1685.08	Schizosaccharomyces pombe (strain 972 / ATCC 24843) (Fission yeast)	424	chromatin remodeling [GO:0006338]; histone deacetylation [GO:0016575]; negative regulation of chromatin silencing at rDNA [GO:0061188]; negative regulation of chromatin silencing at silent mating-type cassette [GO:0061186]; negative regulation of chromatin silencing at telomere [GO:0031939]; protein modification by small protein conjugation or removal [GO:0070647]; regulation of transcription by …	cytoplasm [GO:0005737]; nucleus [GO:0005634]; Rpd3L complex [GO:0033698]; Rpd3L-Expanded complex [GO:0070210]; Rpd3S complex [GO:0032221]	metal ion binding [GO:0046872]; methylated histone binding [GO:0035064]; transcription factor binding [GO:0008134]; ubiquitin-like protein ligase activity [GO:0061659]	-
CDS_000000650	Q13423	NNTM	53.571	6e-175	529	98	NAD(P) transhydrogenase, mitochondrial (EC 7.1.1.1) (Nicotinamide nucleotide transhydrogenase) (Pyridine nucleotide transhydrogenase)	NNT	Homo sapiens (Human)	1086	cell redox homeostasis [GO:0045454]; cellular oxidant detoxification [GO:0098869]; NADPH regeneration [GO:0006740]; negative regulation of apoptotic process [GO:0043066]; negative regulation of protein phosphorylation [GO:0001933]; oxidation-reduction process [GO:0055114]; oxygen homeostasis [GO:0032364]; positive regulation of hydrogen peroxide catabolic process [GO:1903285]; positive regulation…	cell [GO:0005623]; integral component of membrane [GO:0016021]; membrane [GO:0016020]; mitochondrial inner membrane [GO:0005743]; mitochondrial respirasome [GO:0005746]; mitochondrion [GO:0005739]	NAD(P)+ transhydrogenase (B-specific) activity [GO:0003957]; NAD(P)+ transhydrogenase activity [GO:0008746]; NAD binding [GO:0051287]; NADP binding [GO:0050661]	-
CDS_000000651	P07001	PNTA	67.2	6.78e-50	171	99	NAD(P) transhydrogenase subunit alpha (EC 7.1.1.1) (Nicotinamide nucleotide transhydrogenase subunit alpha) (Pyridine nucleotide transhydrogenase subunit alpha)	pntA b1603 JW1595	Escherichia coli (strain K12)	510	NADPH regeneration [GO:0006740]; proton transmembrane transport [GO:1902600]	integral component of plasma membrane [GO:0005887]; plasma membrane [GO:0005886]	NAD(P)+ transhydrogenase (AB-specific) activity [GO:0008750]; NAD(P)+ transhydrogenase activity [GO:0008746]; NAD binding [GO:0051287]; NADP binding [GO:0050661]; protein dimerization activity [GO:0046983]	-
CDS_000000652	Q13423	NNTM	51.707	7.91e-59	207	68	NAD(P) transhydrogenase, mitochondrial (EC 7.1.1.1) (Nicotinamide nucleotide transhydrogenase) (Pyridine nucleotide transhydrogenase)	NNT	Homo sapiens (Human)	1086	cell redox homeostasis [GO:0045454]; cellular oxidant detoxification [GO:0098869]; NADPH regeneration [GO:0006740]; negative regulation of apoptotic process [GO:0043066]; negative regulation of protein phosphorylation [GO:0001933]; oxidation-reduction process [GO:0055114]; oxygen homeostasis [GO:0032364]; positive regulation of hydrogen peroxide catabolic process [GO:1903285]; positive regulation…	cell [GO:0005623]; integral component of membrane [GO:0016021]; membrane [GO:0016020]; mitochondrial inner membrane [GO:0005743]; mitochondrial respirasome [GO:0005746]; mitochondrion [GO:0005739]	NAD(P)+ transhydrogenase (B-specific) activity [GO:0003957]; NAD(P)+ transhydrogenase activity [GO:0008746]; NAD binding [GO:0051287]; NADP binding [GO:0050661]	-
CDS_000000654	D4ATM6	A7590	43.548	2.45e-14	69.7	61	Uncharacterized secreted protein ARB_07590	ARB_07590	Arthroderma benhamiae (strain ATCC MYA-4681 / CBS 112371) (Trichophyton mentagrophytes)	245	-	extracellular region [GO:0005576]	-	-
CDS_000000656	Q05506	SYRC	45.724	1.33e-79	260	91	Arginine--tRNA ligase, cytoplasmic (EC 6.1.1.19) (Arginyl-tRNA synthetase) (ArgRS)	YDR341C D9651.10	Saccharomyces cerevisiae (strain ATCC 204508 / S288c) (Baker's yeast)	607	arginyl-tRNA aminoacylation [GO:0006420]; mitochondrial translation [GO:0032543]	cytosol [GO:0005829]; mitochondrion [GO:0005739]	arginine-tRNA ligase activity [GO:0004814]; ATP binding [GO:0005524]	-
CDS_000000657	Q05506	SYRC	60.976	8.4e-79	253	100	Arginine--tRNA ligase, cytoplasmic (EC 6.1.1.19) (Arginyl-tRNA synthetase) (ArgRS)	YDR341C D9651.10	Saccharomyces cerevisiae (strain ATCC 204508 / S288c) (Baker's yeast)	607	arginyl-tRNA aminoacylation [GO:0006420]; mitochondrial translation [GO:0032543]	cytosol [GO:0005829]; mitochondrion [GO:0005739]	arginine-tRNA ligase activity [GO:0004814]; ATP binding [GO:0005524]	-
CDS_000000660	A0A2Z5TTA9	HIME	38.538	6.8e-53	183	85	Efflux pump himE (Himeic acid A biosynthesis cluster protein E)	himE	Aspergillus japonicus	321	-	integral component of membrane [GO:0016021]; plasma membrane [GO:0005886]	-	-
CDS_000000661	Q24319	OST48	32.314	1.27e-20	93.6	93	Dolichyl-diphosphooligosaccharide--protein glycosyltransferase 48 kDa subunit (DDOST 48 kDa subunit) (Oligosaccharyl transferase 48 kDa subunit) (DmOST50) (DrOST) (OST5OP)	Ost48 OST50 CG9022	Drosophila melanogaster (Fruit fly)	449	Golgi organization [GO:0007030]; lipid droplet organization [GO:0034389]; protein N-linked glycosylation via asparagine [GO:0018279]	endomembrane system [GO:0012505]; endoplasmic reticulum [GO:0005783]; integral component of membrane [GO:0016021]; oligosaccharyltransferase complex [GO:0008250]	-	Protein modification; protein glycosylation.
CDS_000000662	P33767	OSTB	35.833	8.02e-22	93.2	92	Dolichyl-diphosphooligosaccharide--protein glycosyltransferase subunit WBP1 (Oligosaccharyl transferase subunit WBP1) (Oligosaccharyl transferase subunit beta)	WBP1 YEL002C	Saccharomyces cerevisiae (strain ATCC 204508 / S288c) (Baker's yeast)	430	protein N-linked glycosylation [GO:0006487]; protein N-linked glycosylation via asparagine [GO:0018279]	endoplasmic reticulum [GO:0005783]; endoplasmic reticulum membrane [GO:0005789]; integral component of membrane [GO:0016021]; nuclear envelope [GO:0005635]; oligosaccharyltransferase complex [GO:0008250]	transferase activity, transferring glycosyl groups [GO:0016757]	Protein modification; protein glycosylation. {ECO:0000305|PubMed:9878773}.
CDS_000000663	O94524	GTO2	45.333	5.98e-43	150	91	Glutathione S-transferase omega-like 2 (EC 2.5.1.18) (Glutathione-dependent dehydroascorbate reductase) (EC 1.8.5.1)	gto2 SPCC1281.07c	Schizosaccharomyces pombe (strain 972 / ATCC 24843) (Fission yeast)	313	cellular oxidant detoxification [GO:0098869]; cell wall organization [GO:0071555]	cytoplasm [GO:0005737]; cytosol [GO:0005829]; Golgi apparatus [GO:0005794]; nucleus [GO:0005634]	glutathione dehydrogenase (ascorbate) activity [GO:0045174]; glutathione transferase activity [GO:0004364]	-
CDS_000000664	P32798	COT1	38.889	1.11e-36	137	98	Cobalt uptake protein COT1	COT1 YOR316C O6131	Saccharomyces cerevisiae (strain ATCC 204508 / S288c) (Baker's yeast)	439	cellular zinc ion homeostasis [GO:0006882]; cobalt ion transport [GO:0006824]; zinc ion transport [GO:0006829]	cell [GO:0005623]; fungal-type vacuole [GO:0000324]; fungal-type vacuole membrane [GO:0000329]; integral component of membrane [GO:0016021]; mitochondrial membrane [GO:0031966]; mitochondrion [GO:0005739]	cobalt ion transmembrane transporter activity [GO:0015087]; zinc ion transmembrane transporter activity [GO:0005385]	-
CDS_000000669	Q9Y388	RBMX2	54.4	7.11e-41	151	36	RNA-binding motif protein, X-linked 2	RBMX2 CGI-79	Homo sapiens (Human)	322	mRNA splicing, via spliceosome [GO:0000398]	nucleus [GO:0005634]; U2 snRNP [GO:0005686]; U2-type precatalytic spliceosome [GO:0071005]	RNA binding [GO:0003723]	-
CDS_000000670	Q6PDL0	DC1L2	30.732	1.11e-20	96.3	52	Cytoplasmic dynein 1 light intermediate chain 2 (Dynein light intermediate chain 2, cytosolic)	Dync1li2 Dncli2 Dnclic2	Mus musculus (Mouse)	492	cellular response to nerve growth factor stimulus [GO:1990090]; centrosome localization [GO:0051642]; microtubule-based movement [GO:0007018]; microtubule cytoskeleton organization [GO:0000226]; protein homooligomerization [GO:0051260]	centrosome [GO:0005813]; cytoplasmic dynein complex [GO:0005868]; kinetochore [GO:0000776]; late endosome [GO:0005770]; lysosome [GO:0005764]; microtubule [GO:0005874]	ATP binding [GO:0005524]; dynein heavy chain binding [GO:0045504]; identical protein binding [GO:0042802]; microtubule motor activity [GO:0003777]	-
CDS_000000674	Q5R833	ACO13	37.705	2.18e-19	84	80	Acyl-coenzyme A thioesterase 13 (Acyl-CoA thioesterase 13) (EC 3.1.2.-) (Thioesterase superfamily member 2) [Cleaved into: Acyl-coenzyme A thioesterase 13, N-terminally processed]	ACOT13 THEM2	Pongo abelii (Sumatran orangutan) (Pongo pygmaeus abelii)	140	-	cytosol [GO:0005829]; mitochondrion [GO:0005739]; nucleus [GO:0005634]; spindle [GO:0005819]	acyl-CoA hydrolase activity [GO:0047617]	-
CDS_000000676	O74444	MU122	26.471	3.02e-06	54.7	43	Meiotically up-regulated gene 122 protein	mug122 SPCC1682.15	Schizosaccharomyces pombe (strain 972 / ATCC 24843) (Fission yeast)	749	meiotic cell cycle [GO:0051321]	endoplasmic reticulum [GO:0005783]; endoplasmic reticulum membrane [GO:0005789]; integral component of membrane [GO:0016021]	phosphatidylinositol binding [GO:0035091]	-
CDS_000000678	Q9P7S2	RPN6	37.143	2.44e-07	51.2	69	Probable 26S proteasome regulatory subunit rpn6	rpn6 SPAC23G3.11	Schizosaccharomyces pombe (strain 972 / ATCC 24843) (Fission yeast)	421	positive regulation of mitotic metaphase/anaphase transition [GO:0045842]; proteasome assembly [GO:0043248]; proteasome-mediated ubiquitin-dependent protein catabolic process [GO:0043161]; ubiquitin-dependent protein catabolic process [GO:0006511]	cytosol [GO:0005829]; nucleus [GO:0005634]; proteasome regulatory particle, lid subcomplex [GO:0008541]	structural molecule activity [GO:0005198]	-
CDS_000000679	Q9P7S2	RPN6	61.566	8.82e-128	377	98	Probable 26S proteasome regulatory subunit rpn6	rpn6 SPAC23G3.11	Schizosaccharomyces pombe (strain 972 / ATCC 24843) (Fission yeast)	421	positive regulation of mitotic metaphase/anaphase transition [GO:0045842]; proteasome assembly [GO:0043248]; proteasome-mediated ubiquitin-dependent protein catabolic process [GO:0043161]; ubiquitin-dependent protein catabolic process [GO:0006511]	cytosol [GO:0005829]; nucleus [GO:0005634]; proteasome regulatory particle, lid subcomplex [GO:0008541]	structural molecule activity [GO:0005198]	-
CDS_000000681	O13335	NDE1	66.667	2.56e-19	86.3	71	Nuclear distribution protein nudE homolog 1 (Nuclear distribution protein ro-11) (Ropy-11)	ro-11 nde1 B13M15.120 NCU08566	Neurospora crassa (strain ATCC 24698 / 74-OR23-1A / CBS 708.71 / DSM 1257 / FGSC 987)	697	cell migration [GO:0016477]; centrosome localization [GO:0051642]; chromosome segregation [GO:0007059]; establishment of chromosome localization [GO:0051303]; establishment of mitotic spindle orientation [GO:0000132]; microtubule nucleation [GO:0007020]; mitotic centrosome separation [GO:0007100]; regulation of microtubule motor activity [GO:2000574]; vesicle transport along microtubule [GO:00474…	cell [GO:0005623]; centrosome [GO:0005813]; cytoplasm [GO:0005737]; kinesin complex [GO:0005871]; kinetochore [GO:0000776]; microtubule [GO:0005874]	microtubule binding [GO:0008017]	-
CDS_000000682	Q4X1V0	NDE1	38.446	2.06e-58	208	94	Nuclear distribution protein nudE homolog 1	nde1 AFUA_2G08690	Neosartorya fumigata (strain ATCC MYA-4609 / Af293 / CBS 101355 / FGSC A1100) (Aspergillus fumigatus)	621	cell migration [GO:0016477]; centrosome localization [GO:0051642]; chromosome segregation [GO:0007059]; establishment of chromosome localization [GO:0051303]; establishment of mitotic spindle orientation [GO:0000132]; microtubule nucleation [GO:0007020]; mitotic centrosome separation [GO:0007100]; regulation of microtubule motor activity [GO:2000574]; vesicle transport along microtubule [GO:00474…	cell [GO:0005623]; centrosome [GO:0005813]; cytoplasm [GO:0005737]; kinesin complex [GO:0005871]; kinetochore [GO:0000776]; microtubule [GO:0005874]	microtubule binding [GO:0008017]	-
CDS_000000683	Q00955	ACAC	61.216	0	1976	97	Acetyl-CoA carboxylase (ACC) (EC 6.4.1.2) (Fatty acid synthetase 3) (mRNA transport-defective protein 7) [Includes: Biotin carboxylase (EC 6.3.4.14)]	ACC1 ABP2 FAS3 MTR7 YNR016C N3175	Saccharomyces cerevisiae (strain ATCC 204508 / S288c) (Baker's yeast)	2233	acetyl-CoA biosynthetic process [GO:0006085]; long-chain fatty acid biosynthetic process [GO:0042759]; malonyl-CoA biosynthetic process [GO:2001295]; protein import into nucleus [GO:0006606]	acetyl-CoA carboxylase complex [GO:0009317]; cytosol [GO:0005829]; endoplasmic reticulum membrane [GO:0005789]; mitochondrion [GO:0005739]	acetyl-CoA binding [GO:1905502]; acetyl-CoA carboxylase activity [GO:0003989]; ATP binding [GO:0005524]; biotin carboxylase activity [GO:0004075]; carboxyl- or carbamoyltransferase activity [GO:0016743]; identical protein binding [GO:0042802]; metal ion binding [GO:0046872]; protein homodimerization activity [GO:0042803]	Lipid metabolism; malonyl-CoA biosynthesis; malonyl-CoA from acetyl-CoA: step 1/1.
CDS_000000684	P78820	ACAC	60.173	0	576	100	Acetyl-CoA carboxylase (ACC) (EC 6.4.1.2) (Cell untimely torn protein 6) [Includes: Biotin carboxylase (EC 6.3.4.14)]	cut6 SPAC56E4.04c	Schizosaccharomyces pombe (strain 972 / ATCC 24843) (Fission yeast)	2280	fatty acid biosynthetic process [GO:0006633]; malonyl-CoA biosynthetic process [GO:2001295]	cytoplasm [GO:0005737]; cytosol [GO:0005829]; fungal-type vacuole membrane [GO:0000329]	acetyl-CoA carboxylase activity [GO:0003989]; ATP binding [GO:0005524]; biotin carboxylase activity [GO:0004075]; metal ion binding [GO:0046872]	Lipid metabolism; malonyl-CoA biosynthesis; malonyl-CoA from acetyl-CoA: step 1/1.
CDS_000000686	O94280	YGX1	30.932	5.92e-18	86.3	77	UPF0674 endoplasmic reticulum membrane protein C2G5.01	SPBC2G5.01	Schizosaccharomyces pombe (strain 972 / ATCC 24843) (Fission yeast)	374	ER-nucleus signaling pathway [GO:0006984]	endoplasmic reticulum [GO:0005783]; endoplasmic reticulum membrane [GO:0005789]; integral component of membrane [GO:0016021]	calcium ion binding [GO:0005509]	-
CDS_000000688	P87252	HEX1	74.534	6.99e-82	250	59	Woronin body major protein	hex-1 NCU08332	Neurospora crassa (strain ATCC 24698 / 74-OR23-1A / CBS 708.71 / DSM 1257 / FGSC 987)	176	positive regulation of translational elongation [GO:0045901]; positive regulation of translational termination [GO:0045905]; translational frameshifting [GO:0006452]	peroxisome [GO:0005777]	ribosome binding [GO:0043022]; translation elongation factor activity [GO:0003746]	-
CDS_000000689	O59945	FIMB	66.366	5.97e-161	471	97	Fimbrin	fim1 SPBC1778.06c	Schizosaccharomyces pombe (strain 972 / ATCC 24843) (Fission yeast)	614	actin cortical patch localization [GO:0051666]; actin cortical patch organization [GO:0044396]; actin cytoskeleton organization [GO:0030036]; actin filament bundle assembly [GO:0051017]; actin filament network formation [GO:0051639]; endocytosis [GO:0006897]; formin-nucleated actin cable organization [GO:0110009]; negative regulation of actin filament binding [GO:1904530]; negative regulation of …	actin body [GO:0099079]; actin cortical patch [GO:0030479]; actin filament [GO:0005884]; actin filament bundle [GO:0032432]; actomyosin contractile ring, distal actin filament layer [GO:0120106]; cell division site [GO:0032153]; cytoplasm [GO:0005737]; medial cortex [GO:0031097]	actin filament binding [GO:0051015]; calcium ion binding [GO:0005509]	-
CDS_000000690	P32599	FIMB	74.408	4.65e-101	312	95	Fimbrin (ABP67)	SAC6 YDR129C YD9302.04C	Saccharomyces cerevisiae (strain ATCC 204508 / S288c) (Baker's yeast)	642	actin filament bundle assembly [GO:0051017]; actin filament network formation [GO:0051639]; actin filament organization [GO:0007015]; formin-nucleated actin cable assembly [GO:0070649]	actin cortical patch [GO:0030479]; actin filament [GO:0005884]; actin filament bundle [GO:0032432]; cellular bud tip [GO:0005934]; cytoplasm [GO:0005737]; mating projection tip [GO:0043332]; plasma membrane [GO:0005886]	actin filament binding [GO:0051015]; metal ion binding [GO:0046872]; protein binding, bridging [GO:0030674]	-
CDS_000000691	E5AD52	STUA	81.013	0	627	100	Cell pattern formation-associated protein stuA (Stunted protein A)	stuA LEMA_P011910.1	Leptosphaeria maculans (strain JN3 / isolate v23.1.3 / race Av1-4-5-6-7-8) (Blackleg fungus) (Phoma lingam)	645	conidium formation [GO:0048315]; sporulation resulting in formation of a cellular spore [GO:0030435]	nucleus [GO:0005634]	DNA binding [GO:0003677]	-
CDS_000000693	G4N287	OXR2	36.207	2.73e-11	63.5	98	FAD-linked oxidoreductase OXR2 (EC 1.-.-.-) (Pyriculol/pyriculariol biosynthesis cluster protein OXR2)	OXR2 MGG_16812	Magnaporthe oryzae (strain 70-15 / ATCC MYA-4617 / FGSC 8958) (Rice blast fungus) (Pyricularia oryzae)	520	-	-	FAD binding [GO:0071949]; oxidoreductase activity [GO:0016491]	Polyketide biosynthesis. {ECO:0000305|PubMed:27902426}.
CDS_000000694	O74340	DCA13	60.51	3.64e-61	201	98	Protein sof1 (U3 small nucleolar RNA-associated protein sof1) (U3 snoRNA-associated protein sof1)	sof1 SPBC1A4.07c	Schizosaccharomyces pombe (strain 972 / ATCC 24843) (Fission yeast)	436	maturation of SSU-rRNA from tricistronic rRNA transcript (SSU-rRNA, 5.8S rRNA, LSU-rRNA) [GO:0000462]; rRNA processing [GO:0006364]	Cul4-RING E3 ubiquitin ligase complex [GO:0080008]; cytoplasm [GO:0005737]; mitotic spindle [GO:0072686]; nucleolus [GO:0005730]; nucleus [GO:0005634]; small-subunit processome [GO:0032040]	snoRNA binding [GO:0030515]	-
CDS_000000695	O74340	DCA13	43.523	6.72e-48	167	97	Protein sof1 (U3 small nucleolar RNA-associated protein sof1) (U3 snoRNA-associated protein sof1)	sof1 SPBC1A4.07c	Schizosaccharomyces pombe (strain 972 / ATCC 24843) (Fission yeast)	436	maturation of SSU-rRNA from tricistronic rRNA transcript (SSU-rRNA, 5.8S rRNA, LSU-rRNA) [GO:0000462]; rRNA processing [GO:0006364]	Cul4-RING E3 ubiquitin ligase complex [GO:0080008]; cytoplasm [GO:0005737]; mitotic spindle [GO:0072686]; nucleolus [GO:0005730]; nucleus [GO:0005634]; small-subunit processome [GO:0032040]	snoRNA binding [GO:0030515]	-
CDS_000000696	P15398	RPA1	47.081	0	1324	94	DNA-directed RNA polymerase I subunit rpa1 (EC 2.7.7.6) (DNA-directed RNA polymerase I 190 kDa polypeptide) (DNA-directed RNA polymerase I largest subunit)	rpa1 nuc1 SPBC4C3.05c	Schizosaccharomyces pombe (strain 972 / ATCC 24843) (Fission yeast)	1689	transcription by RNA polymerase I [GO:0006360]	cytosol [GO:0005829]; nucleolus [GO:0005730]; RNA polymerase I complex [GO:0005736]	DNA binding [GO:0003677]; DNA-directed 5'-3' RNA polymerase activity [GO:0003899]; zinc ion binding [GO:0008270]	-
CDS_000000697	Q09856	PRP3	37.859	2.53e-71	243	74	U4/U5/U6 small nuclear ribonucleoprotein prp3 (Pre-mRNA-splicing factor 3)	prp3 SPAC29E6.02 SPAC30.06	Schizosaccharomyces pombe (strain 972 / ATCC 24843) (Fission yeast)	542	mRNA cis splicing, via spliceosome [GO:0045292]; mRNA splicing, via spliceosome [GO:0000398]; mRNA transport [GO:0051028]	cytoplasm [GO:0005737]; mitotic spindle [GO:0072686]; nucleus [GO:0005634]; spindle pole [GO:0000922]; spliceosomal complex [GO:0005681]; U4/U6 x U5 tri-snRNP complex [GO:0046540]	-	-
CDS_000000698	P25623	SYP1	30.169	4.36e-28	120	80	Suppressor of yeast profilin deletion	SYP1 YCR030C YCR30C/YCR29C	Saccharomyces cerevisiae (strain ATCC 204508 / S288c) (Baker's yeast)	870	actin cortical patch assembly [GO:0000147]; cell cycle [GO:0007049]; endocytosis [GO:0006897]; negative regulation of catalytic activity [GO:0043086]; septin cytoskeleton organization [GO:0032185]	cellular bud neck [GO:0005935]; cellular bud neck septin ring [GO:0000144]; cellular bud tip [GO:0005934]; cytoplasm [GO:0005737]; cytoskeleton [GO:0005856]; endocytic patch [GO:0061645]; endocytic vesicle [GO:0030139]; mating projection base [GO:0001400]; mating projection tip [GO:0043332]; plasma membrane [GO:0005886]; prospore membrane [GO:0005628]	cytoskeletal protein binding [GO:0008092]; enzyme inhibitor activity [GO:0004857]; identical protein binding [GO:0042802]	-
CDS_000000699	P25623	SYP1	30.769	4.6e-08	58.5	31	Suppressor of yeast profilin deletion	SYP1 YCR030C YCR30C/YCR29C	Saccharomyces cerevisiae (strain ATCC 204508 / S288c) (Baker's yeast)	870	actin cortical patch assembly [GO:0000147]; cell cycle [GO:0007049]; endocytosis [GO:0006897]; negative regulation of catalytic activity [GO:0043086]; septin cytoskeleton organization [GO:0032185]	cellular bud neck [GO:0005935]; cellular bud neck septin ring [GO:0000144]; cellular bud tip [GO:0005934]; cytoplasm [GO:0005737]; cytoskeleton [GO:0005856]; endocytic patch [GO:0061645]; endocytic vesicle [GO:0030139]; mating projection base [GO:0001400]; mating projection tip [GO:0043332]; plasma membrane [GO:0005886]; prospore membrane [GO:0005628]	cytoskeletal protein binding [GO:0008092]; enzyme inhibitor activity [GO:0004857]; identical protein binding [GO:0042802]	-
CDS_000000700	P36615	CSK1	37.186	9.74e-33	124	95	Serine/threonine-protein kinase csk1 (EC 2.7.11.22) (CAK-activating kinase) (CAKAK)	csk1 SPAC1D4.06c	Schizosaccharomyces pombe (strain 972 / ATCC 24843) (Fission yeast)	306	positive regulation of phosphorylation of RNA polymerase II C-terminal domain [GO:1901409]; protein phosphorylation [GO:0006468]; regulation of meiotic cell cycle [GO:0051445]; signal transduction [GO:0007165]	cytosol [GO:0005829]; nucleus [GO:0005634]	ATP binding [GO:0005524]; cyclin-dependent protein kinase activating kinase activity [GO:0019912]; cyclin-dependent protein serine/threonine kinase activity [GO:0004693]; cyclin-dependent protein serine/threonine kinase regulator activity [GO:0016538]; protein kinase activator activity [GO:0030295]; protein kinase activity [GO:0004672]; protein serine/threonine kinase activity [GO:0004674]	-
CDS_000000702	Q10354	YDB1	44.845	1.26e-43	156	78	Uncharacterized transporter C22E12.01	SPAC22E12.01 SPAC890.09	Schizosaccharomyces pombe (strain 972 / ATCC 24843) (Fission yeast)	374	carbohydrate transport [GO:0008643]; triose phosphate transmembrane transport [GO:0035436]; UDP-glucose transmembrane transport [GO:0015786]	cis-Golgi network [GO:0005801]; endoplasmic reticulum-Golgi intermediate compartment [GO:0005793]; Golgi apparatus [GO:0005794]; Golgi membrane [GO:0000139]; integral component of membrane [GO:0016021]	antiporter activity [GO:0015297]; transmembrane transporter activity [GO:0022857]; triose-phosphate transmembrane transporter activity [GO:0071917]	-
CDS_000000703	Q12042	YP162	38.983	4.23e-07	50.8	41	Vacuolar membrane protein YPL162C	YPL162C	Saccharomyces cerevisiae (strain ATCC 204508 / S288c) (Baker's yeast)	273	-	fungal-type vacuole membrane [GO:0000329]; integral component of membrane [GO:0016021]; membrane [GO:0016020]	-	-
CDS_000000704	P55809	SCOT1	60.047	1.57e-172	503	86	Succinyl-CoA:3-ketoacid coenzyme A transferase 1, mitochondrial (EC 2.8.3.5) (3-oxoacid CoA-transferase 1) (Somatic-type succinyl-CoA:3-oxoacid CoA-transferase) (SCOT-s)	OXCT1 OXCT SCOT	Homo sapiens (Human)	520	adipose tissue development [GO:0060612]; brain development [GO:0007420]; cellular ketone body metabolic process [GO:0046950]; heart development [GO:0007507]; ketone body catabolic process [GO:0046952]; ketone catabolic process [GO:0042182]; positive regulation of insulin secretion involved in cellular response to glucose stimulus [GO:0035774]; response to activity [GO:0014823]; response to ethano…	mitochondrial matrix [GO:0005759]; mitochondrion [GO:0005739]; nucleoplasm [GO:0005654]	3-oxoacid CoA-transferase activity [GO:0008260]; protein homodimerization activity [GO:0042803]	Ketone metabolism; succinyl-CoA degradation; acetoacetyl-CoA from succinyl-CoA: step 1/1.
CDS_000000705	Q9P7Q7	MAK1	40.741	3.95e-131	456	54	Peroxide stress-activated histidine kinase mak1 (EC 2.7.13.3) (His-Asp phosphorelay kinase phk3) (Mcs4-associated kinase 1)	mak1 phk3 SPAC1834.08	Schizosaccharomyces pombe (strain 972 / ATCC 24843) (Fission yeast)	1639	cellular response to oxidative stress [GO:0034599]; phosphorelay signal transduction system [GO:0000160]	cell division site [GO:0032153]; cell tip [GO:0051286]; cytoplasm [GO:0005737]; cytosol [GO:0005829]	ATP binding [GO:0005524]; phosphorelay sensor kinase activity [GO:0000155]	-
CDS_000000708	Q9SN58	UGE5	43.36	7.77e-98	303	85	UDP-glucose 4-epimerase 5 (AtUGE5) (EC 5.1.3.2) (UDP-galactose 4-epimerase 5)	UGE5 At4g10960 F25I24.170 F8M12.10	Arabidopsis thaliana (Mouse-ear cress)	351	galactose catabolic process [GO:0019388]; galactose catabolic process via UDP-galactose [GO:0033499]	cytosol [GO:0005829]	UDP-glucose 4-epimerase activity [GO:0003978]	Carbohydrate metabolism; galactose metabolism.
CDS_000000710	Q9HX72	ATSE3	28.125	9.41e-07	51.2	40	Acetyltransferase PA3944 (EC 2.3.1.-) (GCN5-related N-acetyltransferase) (GNAT)	PA3944	Pseudomonas aeruginosa (strain ATCC 15692 / DSM 22644 / CIP 104116 / JCM 14847 / LMG 12228 / 1C / PRS 101 / PAO1)	192	-	-	N-acetyltransferase activity [GO:0008080]; transferase activity, transferring acyl groups other than amino-acyl groups [GO:0016747]	-
CDS_000000711	Q1ERH8	CTNC	28.571	5.23e-14	73.9	89	Citrinin biosynthesis cluster MFS transporter ctnC	ctnC	Monascus purpureus (Red mold) (Monascus anka)	521	transmembrane transport [GO:0055085]	integral component of membrane [GO:0016021]	-	-
CDS_000000712	Q0CJ61	ATB	31.562	5.76e-35	139	77	Efflux pump atB (Terreic acid biosynthesis cluster protein B)	atB ATEG_06273	Aspergillus terreus (strain NIH 2624 / FGSC A1156)	476	-	integral component of membrane [GO:0016021]; plasma membrane [GO:0005886]	transmembrane transporter activity [GO:0022857]	-
CDS_000000717	P50537	MAE1	31.429	5.23e-52	184	94	Malic acid transport protein (Malate permease)	mae1 SPAPB8E5.03	Schizosaccharomyces pombe (strain 972 / ATCC 24843) (Fission yeast)	438	malate import across plasma membrane [GO:0098714]; malonic acid import across plasma membrane [GO:0098715]; succinate import across plasma membrane [GO:0098720]	endoplasmic reticulum [GO:0005783]; integral component of membrane [GO:0016021]	malate:proton symporter activity [GO:0015366]; malate transmembrane transporter activity [GO:0015140]; malonate(1-) transmembrane transporter activity [GO:1901239]; succinate:proton symporter activity [GO:0097434]; succinate transmembrane transporter activity [GO:0015141]	-
CDS_000000720	S0ASL9	FSDC	28.319	5.49e-18	84.3	96	Trans-enoyl reductase fsdC (EC 1.-.-.-) (Fusaridione A biosynthesis protein C)	fsdC	Fusarium heterosporum	381	-	-	nucleotide binding [GO:0000166]; oxidoreductase activity [GO:0016491]	Mycotoxin biosynthesis. {ECO:0000305|PubMed:15724180}.
CDS_000000722	O14091	SUT1	25.047	7.52e-43	164	99	General alpha-glucoside permease	sut1 SPAC2F3.08	Schizosaccharomyces pombe (strain 972 / ATCC 24843) (Fission yeast)	553	fructose transmembrane transport [GO:0015755]; maltose import across plasma membrane [GO:0106081]; mannitol transport [GO:0015797]; raffinose transport [GO:0015773]; sucrose import across plasma membrane [GO:0106082]	fungal-type vacuole membrane [GO:0000329]; Golgi apparatus [GO:0005794]; integral component of plasma membrane [GO:0005887]; membrane [GO:0016020]	maltose:proton symporter activity [GO:0005364]; sucrose:proton symporter activity [GO:0008506]	-
CDS_000000723	Q4WT66	NRPS1	40.756	0	748	84	Nonribosomal peptide synthetase 1 (EC 6.3.2.-)	NRPS1 pes1 pesB AFUA_1G10380	Neosartorya fumigata (strain ATCC MYA-4609 / Af293 / CBS 101355 / FGSC A1100) (Aspergillus fumigatus)	6269	pathogenesis [GO:0009405]	cytoplasm [GO:0005737]	acyl carrier activity [GO:0000036]; ligase activity [GO:0016874]; phosphopantetheine binding [GO:0031177]	-
CDS_000000724	Q4WT66	NRPS1	39.941	0	1073	99	Nonribosomal peptide synthetase 1 (EC 6.3.2.-)	NRPS1 pes1 pesB AFUA_1G10380	Neosartorya fumigata (strain ATCC MYA-4609 / Af293 / CBS 101355 / FGSC A1100) (Aspergillus fumigatus)	6269	pathogenesis [GO:0009405]	cytoplasm [GO:0005737]	acyl carrier activity [GO:0000036]; ligase activity [GO:0016874]; phosphopantetheine binding [GO:0031177]	-
CDS_000000725	Q5AUZ6	ATNA	34.94	1.31e-140	468	99	Nonribosomal peptide synthase atnA (EC 6.3.2.-) (Aspercryptin biosynthesis cluster protein A)	atnA ANIA_07884	Emericella nidulans (strain FGSC A4 / ATCC 38163 / CBS 112.46 / NRRL 194 / M139) (Aspergillus nidulans)	7214	-	-	isomerase activity [GO:0016853]; ligase activity [GO:0016874]; phosphopantetheine binding [GO:0031177]	Secondary metabolite biosynthesis. {ECO:0000269|PubMed:26563584}.
CDS_000000726	Q4WT66	NRPS1	38.258	0	1510	99	Nonribosomal peptide synthetase 1 (EC 6.3.2.-)	NRPS1 pes1 pesB AFUA_1G10380	Neosartorya fumigata (strain ATCC MYA-4609 / Af293 / CBS 101355 / FGSC A1100) (Aspergillus fumigatus)	6269	pathogenesis [GO:0009405]	cytoplasm [GO:0005737]	acyl carrier activity [GO:0000036]; ligase activity [GO:0016874]; phosphopantetheine binding [GO:0031177]	-
CDS_000000727	Q5BDY8	NLSA	41.545	3.36e-116	384	100	Nonribosomal peptide synthase nlsA (EC 6.3.2.-) (Nidulanin A synthase)	nlsA ANIA_01242	Emericella nidulans (strain FGSC A4 / ATCC 38163 / CBS 112.46 / NRRL 194 / M139) (Aspergillus nidulans)	6077	-	cytoplasm [GO:0005737]	acyl carrier activity [GO:0000036]; isomerase activity [GO:0016853]; ligase activity [GO:0016874]; phosphopantetheine binding [GO:0031177]	Secondary metabolite biosynthesis. {ECO:0000269|PubMed:23248299}.
CDS_000000728	Q4WT65	ABCB	45.333	3.55e-57	201	99	ABC multidrug transporter B	abcB AFUA_1G10390	Neosartorya fumigata (strain ATCC MYA-4609 / Af293 / CBS 101355 / FGSC A1100) (Aspergillus fumigatus)	1458	transmembrane transport [GO:0055085]	integral component of membrane [GO:0016021]; membrane [GO:0016020]; plasma membrane [GO:0005886]	ATPase activity [GO:0016887]; ATPase-coupled transmembrane transporter activity [GO:0042626]; ATP binding [GO:0005524]	-
CDS_000000729	Q4WT65	ABCB	48.515	2.13e-26	107	99	ABC multidrug transporter B	abcB AFUA_1G10390	Neosartorya fumigata (strain ATCC MYA-4609 / Af293 / CBS 101355 / FGSC A1100) (Aspergillus fumigatus)	1458	transmembrane transport [GO:0055085]	integral component of membrane [GO:0016021]; membrane [GO:0016020]; plasma membrane [GO:0005886]	ATPase activity [GO:0016887]; ATPase-coupled transmembrane transporter activity [GO:0042626]; ATP binding [GO:0005524]	-
CDS_000000730	Q4WT65	ABCB	66.667	4.04e-105	337	100	ABC multidrug transporter B	abcB AFUA_1G10390	Neosartorya fumigata (strain ATCC MYA-4609 / Af293 / CBS 101355 / FGSC A1100) (Aspergillus fumigatus)	1458	transmembrane transport [GO:0055085]	integral component of membrane [GO:0016021]; membrane [GO:0016020]; plasma membrane [GO:0005886]	ATPase activity [GO:0016887]; ATPase-coupled transmembrane transporter activity [GO:0042626]; ATP binding [GO:0005524]	-
CDS_000000731	Q4WT65	ABCB	49.593	9.8e-27	109	100	ABC multidrug transporter B	abcB AFUA_1G10390	Neosartorya fumigata (strain ATCC MYA-4609 / Af293 / CBS 101355 / FGSC A1100) (Aspergillus fumigatus)	1458	transmembrane transport [GO:0055085]	integral component of membrane [GO:0016021]; membrane [GO:0016020]; plasma membrane [GO:0005886]	ATPase activity [GO:0016887]; ATPase-coupled transmembrane transporter activity [GO:0042626]; ATP binding [GO:0005524]	-
CDS_000000733	C8V3Y8	ATNC	27.097	3.23e-33	132	88	MFS efflux pump atnC (Aspercryptin biosynthesis cluster protein C)	atnC AN7882 ANIA_11031	Emericella nidulans (strain FGSC A4 / ATCC 38163 / CBS 112.46 / NRRL 194 / M139) (Aspergillus nidulans)	505	transmembrane transport [GO:0055085]	integral component of membrane [GO:0016021]	-	Secondary metabolite biosynthesis. {ECO:0000269|PubMed:26563584}.
CDS_000000734	C8V3Y8	ATNC	35.065	7.99e-19	87.4	83	MFS efflux pump atnC (Aspercryptin biosynthesis cluster protein C)	atnC AN7882 ANIA_11031	Emericella nidulans (strain FGSC A4 / ATCC 38163 / CBS 112.46 / NRRL 194 / M139) (Aspergillus nidulans)	505	transmembrane transport [GO:0055085]	integral component of membrane [GO:0016021]	-	Secondary metabolite biosynthesis. {ECO:0000269|PubMed:26563584}.
CDS_000000740	Q54PB4	MYLKE	29.798	6.93e-13	74.7	31	Probable myosin light chain kinase DDB_G0284661 (EC 2.7.11.18)	DDB_G0284661	Dictyostelium discoideum (Slime mold)	481	protein phosphorylation [GO:0006468]	-	ATP binding [GO:0005524]; myosin light chain kinase activity [GO:0004687]	-
CDS_000000741	B2ACC7	HETS	26.446	7.43e-16	80.1	64	Heterokaryon incompatibility protein S (Big S protein) (Vegetative incompatibility protein S)	het-S big S Pa_3_620 PODANS_3_620	Podospora anserina (strain S / ATCC MYA-4624 / DSM 980 / FGSC 10383) (Pleurage anserina)	289	apoptotic process [GO:0006915]	cytoplasm [GO:0005737]	identical protein binding [GO:0042802]	-
CDS_000000742	Q12118	SGT2	35.333	1.63e-17	87.8	24	Small glutamine-rich tetratricopeptide repeat-containing protein 2 (SGT/UBP) (Viral protein U-binding protein)	SGT2 YOR007C UNF346	Saccharomyces cerevisiae (strain ATCC 204508 / S288c) (Baker's yeast)	346	positive regulation of chaperone-mediated protein folding [GO:1903646]; posttranslational protein targeting to endoplasmic reticulum membrane [GO:0006620]; response to heat [GO:0009408]; ubiquitin-dependent ERAD pathway [GO:0030433]	cytoplasm [GO:0005737]; cytosol [GO:0005829]; membrane [GO:0016020]; TRC complex [GO:0072380]	molecular adaptor activity [GO:0060090]	-
CDS_000000744	D4AQA7	PEPS	41.425	1.04e-93	297	95	Probable serine carboxypeptidase ARB_06414 (EC 3.4.16.-)	ARB_06414	Arthroderma benhamiae (strain ATCC MYA-4681 / CBS 112371) (Trichophyton mentagrophytes)	529	-	extracellular region [GO:0005576]	serine-type carboxypeptidase activity [GO:0004185]	-
CDS_000000745	O43012	DCTD	42.616	1.69e-50	176	75	Deoxycytidylate deaminase (EC 3.5.4.12) (dCMP deaminase)	SPBC2G2.13c	Schizosaccharomyces pombe (strain 972 / ATCC 24843) (Fission yeast)	322	dTMP biosynthetic process [GO:0006231]; dUMP biosynthetic process [GO:0006226]	cytoplasm [GO:0005737]; cytosol [GO:0005829]; nucleus [GO:0005634]	dCMP deaminase activity [GO:0004132]; zinc ion binding [GO:0008270]	-
CDS_000000746	A7EI75	ATG7	75.72	2.58e-131	393	94	Ubiquitin-like modifier-activating enzyme atg7 (ATG12-activating enzyme E1 atg7) (Autophagy-related protein 7)	atg7 SS1G_05017	Sclerotinia sclerotiorum (strain ATCC 18683 / 1980 / Ss-1) (White mold) (Whetzelinia sclerotiorum)	683	autophagosome assembly [GO:0000045]; autophagy of mitochondrion [GO:0000422]; cellular response to nitrogen starvation [GO:0006995]; C-terminal protein lipidation [GO:0006501]; late nucleophagy [GO:0044805]; piecemeal microautophagy of the nucleus [GO:0034727]; protein modification by small protein conjugation [GO:0032446]; protein transport [GO:0015031]	cytoplasm [GO:0005737]; phagophore assembly site [GO:0000407]	Atg12 activating enzyme activity [GO:0019778]; Atg8 activating enzyme activity [GO:0019779]	-
CDS_000000748	Q8BMW7	NIPA3	39.61	8.77e-29	113	95	Magnesium transporter NIPA3 (NIPA-like protein 1) (Non-imprinted in Prader-Willi/Angelman syndrome region protein 3 homolog)	Nipal1 Nipa3 Npal1	Mus musculus (Mouse)	416	magnesium ion transport [GO:0015693]	integral component of membrane [GO:0016021]	magnesium ion transmembrane transporter activity [GO:0015095]	-
CDS_000000749	O74990	COG4	35.161	5.17e-47	175	76	Conserved oligomeric Golgi complex subunit 4 (COG complex subunit 4) (Component of oligomeric Golgi complex 4)	cog4 SPCC338.13	Schizosaccharomyces pombe (strain 972 / ATCC 24843) (Fission yeast)	738	intracellular protein transport [GO:0006886]; retrograde transport, vesicle recycling within Golgi [GO:0000301]	cell division site [GO:0032153]; cell tip [GO:0051286]; Golgi membrane [GO:0000139]; Golgi transport complex [GO:0017119]; nucleus [GO:0005634]	-	-
CDS_000000750	Q06096	COG4	28.938	1.64e-23	106	70	Conserved oligomeric Golgi complex subunit 4 (COG complex subunit 4) (Complexed with DOR1 protein 1) (Component of oligomeric Golgi complex 4) (Protein SEC38)	COG4 COD1 SEC38 SGF1 YPR105C P8283.16	Saccharomyces cerevisiae (strain ATCC 204508 / S288c) (Baker's yeast)	861	autophagy of peroxisome [GO:0030242]; cytoplasm to vacuole transport by the Cvt pathway [GO:0032258]; intra-Golgi vesicle-mediated transport [GO:0006891]; macroautophagy [GO:0016236]; retrograde transport, vesicle recycling within Golgi [GO:0000301]	cytosol [GO:0005829]; endoplasmic reticulum membrane [GO:0005789]; Golgi membrane [GO:0000139]; Golgi transport complex [GO:0017119]	-	-
CDS_000000751	Q10449	MU157	44.304	1.3e-98	309	99	Meiotically up-regulated gene 157 protein	mug157 SPAC12B10.16c	Schizosaccharomyces pombe (strain 972 / ATCC 24843) (Fission yeast)	509	mannose catabolic process [GO:0019309]; meiotic cell cycle [GO:0051321]	endoplasmic reticulum [GO:0005783]; endoplasmic reticulum membrane [GO:0005789]; integral component of membrane [GO:0016021]	alpha-mannosidase activity [GO:0004559]	-
CDS_000000752	Q01284	2NPD	36.512	3.18e-47	169	99	Nitronate monooxygenase (EC 1.13.12.16) (2-nitropropane dioxygenase) (2-NPD) (Nitroalkane oxidase)	ncd-2 G17A4.200 NCU03949	Neurospora crassa (strain ATCC 24698 / 74-OR23-1A / CBS 708.71 / DSM 1257 / FGSC 987)	378	response to xenobiotic stimulus [GO:0009410]	-	DNA-binding transcription factor activity [GO:0003700]; nitronate monooxygenase activity [GO:0018580]	-
CDS_000000754	O74430	TGCE1	48.107	7.11e-136	414	65	Probable lipase C1672.09 (EC 3.1.1.-)	SPCC1672.09	Schizosaccharomyces pombe (strain 972 / ATCC 24843) (Fission yeast)	467	ergosterol biosynthetic process [GO:0006696]; lipid catabolic process [GO:0016042]	cytoplasm [GO:0005737]; integral component of membrane [GO:0016021]	sterol esterase activity [GO:0004771]	-
CDS_000000755	Q02772	PT191	43.75	6.59e-10	56.2	59	Mitochondrial protein PET191	PET191 YJR034W J1604	Saccharomyces cerevisiae (strain ATCC 204508 / S288c) (Baker's yeast)	108	mitochondrial respiratory chain complex IV assembly [GO:0033617]	integral component of mitochondrial inner membrane [GO:0031305]; mitochondrial intermembrane space [GO:0005758]; mitochondrion [GO:0005739]	-	-
CDS_000000756	E5AE39	C6TF	41.401	4.46e-34	129	94	Phomenoic acid biosynthesis cluster-specific transcriptional regulator	C6TF LEMA_P002650	Leptosphaeria maculans (strain JN3 / isolate v23.1.3 / race Av1-4-5-6-7-8) (Blackleg fungus) (Phoma lingam)	521	-	nucleus [GO:0005634]	DNA binding [GO:0003677]; DNA-binding transcription factor activity, RNA polymerase II-specific [GO:0000981]; zinc ion binding [GO:0008270]	-
CDS_000000757	E5AE39	C6TF	42.647	1.18e-08	58.2	25	Phomenoic acid biosynthesis cluster-specific transcriptional regulator	C6TF LEMA_P002650	Leptosphaeria maculans (strain JN3 / isolate v23.1.3 / race Av1-4-5-6-7-8) (Blackleg fungus) (Phoma lingam)	521	-	nucleus [GO:0005634]	DNA binding [GO:0003677]; DNA-binding transcription factor activity, RNA polymerase II-specific [GO:0000981]; zinc ion binding [GO:0008270]	-
CDS_000000758	Q01456	OAM	37.288	8.64e-09	63.9	8	Ovarian abundant message protein (Protein OAM)	OAM	Ascaris suum (Pig roundworm) (Ascaris lumbricoides)	590	-	-	-	-
CDS_000000762	Q5R868	TM246	26.147	4.06e-06	52.4	50	Transmembrane protein 246	TMEM246	Pongo abelii (Sumatran orangutan) (Pongo pygmaeus abelii)	403	-	integral component of membrane [GO:0016021]	-	-
CDS_000000764	Q5A4E3	OCH1	41.451	9.84e-93	290	96	Initiation-specific alpha-1,6-mannosyltransferase (EC 2.4.1.232) (Outer chain elongation protein 1)	OCH1 CAALFM_C306090CA CaO19.7391	Candida albicans (strain SC5314 / ATCC MYA-2876) (Yeast)	385	cellular response to heat [GO:0034605]; cellular response to starvation [GO:0009267]; filamentous growth [GO:0030447]; filamentous growth of a population of unicellular organisms in response to starvation [GO:0036170]; N-glycan processing [GO:0006491]; pathogenesis [GO:0009405]	alpha-1,6-mannosyltransferase complex [GO:0000136]; endoplasmic reticulum membrane [GO:0005789]; Golgi apparatus [GO:0005794]	alpha-1,6-mannosyltransferase activity [GO:0000009]; glycolipid 6-alpha-mannosyltransferase activity [GO:0033164]	-
CDS_000000765	Q92125	ANXA7	33.721	6.37e-57	201	93	Annexin A7 (Annexin VII) (Annexin-7) (Synexin)	anxa7 anx7	Xenopus laevis (African clawed frog)	512	-	-	calcium-dependent phospholipid binding [GO:0005544]; calcium ion binding [GO:0005509]	-
CDS_000000767	Q5B433	PFA5	33.878	1.53e-41	152	83	Palmitoyltransferase pfa5 (EC 2.3.1.225) (Protein fatty acyltransferase 5)	pfa5 AN4697	Emericella nidulans (strain FGSC A4 / ATCC 38163 / CBS 112.46 / NRRL 194 / M139) (Aspergillus nidulans)	486	peptidyl-L-cysteine S-palmitoylation [GO:0018230]; protein targeting to membrane [GO:0006612]	endoplasmic reticulum [GO:0005783]; Golgi apparatus [GO:0005794]; integral component of membrane [GO:0016021]	protein-cysteine S-palmitoyltransferase activity [GO:0019706]	-
CDS_000000768	Q4I1J3	PFA5	26.486	1.39e-14	75.1	93	Palmitoyltransferase PFA5 (EC 2.3.1.225) (Protein fatty acyltransferase 5)	PFA5 FGRAMPH1_01T11169 FGRRES_16945_M FGSG_08915	Gibberella zeae (strain PH-1 / ATCC MYA-4620 / FGSC 9075 / NRRL 31084) (Wheat head blight fungus) (Fusarium graminearum)	507	-	integral component of membrane [GO:0016021]	protein-cysteine S-palmitoyltransferase activity [GO:0019706]	-
CDS_000000769	Q9GZN2	TGIF2	41.538	1.06e-09	58.2	44	Homeobox protein TGIF2 (5'-TG-3'-interacting factor 2) (TGF-beta-induced transcription factor 2) (TGFB-induced factor 2)	TGIF2	Homo sapiens (Human)	237	negative regulation of transcription by RNA polymerase II [GO:0000122]; nodal signaling pathway [GO:0038092]; positive regulation of neuron differentiation [GO:0045666]; regulation of gastrulation [GO:0010470]; regulation of transcription, DNA-templated [GO:0006355]; retina development in camera-type eye [GO:0060041]	centrosome [GO:0005813]; nuclear chromatin [GO:0000790]; nucleoplasm [GO:0005654]; nucleus [GO:0005634]	DNA binding [GO:0003677]; DNA-binding transcription factor activity [GO:0003700]; DNA-binding transcription factor activity, RNA polymerase II-specific [GO:0000981]	-
CDS_000000771	B2VV00	SHO1	89.655	1.4e-65	206	100	High osmolarity signaling protein sho1 (Osmosensor sho1)	sho1 PTRG_02183	Pyrenophora tritici-repentis (strain Pt-1C-BFP) (Wheat tan spot fungus) (Drechslera tritici-repentis)	295	cellular response to heat [GO:0034605]; establishment of cell polarity [GO:0030010]; osmosensory signaling pathway [GO:0007231]; signal transduction involved in filamentous growth [GO:0001402]	cellular bud neck [GO:0005935]; HICS complex [GO:0044697]; integral component of membrane [GO:0016021]; mating projection tip [GO:0043332]; plasma membrane [GO:0005886]	MAP-kinase scaffold activity [GO:0005078]; osmosensor activity [GO:0005034]	-
CDS_000000772	O74327	AVT5	43.925	3.81e-23	95.9	96	Vacuolar amino acid transporter 5	avt5 avt8 SPBC1685.07c	Schizosaccharomyces pombe (strain 972 / ATCC 24843) (Fission yeast)	420	amino acid transmembrane import into vacuole [GO:0032975]; amino acid transmembrane transport [GO:0003333]; L-arginine transmembrane import into vacuole [GO:0090518]; L-glutamate import involved in cellular response to nitrogen starvation [GO:1901481]; L-glutamate transmembrane import into vacuole [GO:0090515]; L-histidine transmembrane import into vacuole [GO:0090513]; L-lysine import into vacuo…	fungal-type vacuole membrane [GO:0000329]; integral component of fungal-type vacuolar membrane [GO:0071627]	amino acid transmembrane transporter activity [GO:0015171]; arginine transmembrane transporter activity [GO:0015181]; L-arginine transmembrane transporter activity [GO:0061459]; L-glutamate transmembrane transporter activity [GO:0005313]; L-histidine transmembrane transporter activity [GO:0005290]; L-lysine transmembrane transporter activity [GO:0015189]; L-serine transmembrane transporter activi…	-
CDS_000000773	P40074	AVT6	37.452	4.28e-36	137	96	Vacuolar amino acid transporter 6	AVT6 YER119C	Saccharomyces cerevisiae (strain ATCC 204508 / S288c) (Baker's yeast)	448	amino acid transmembrane export from vacuole [GO:0032974]; amino acid transmembrane transport [GO:0003333]; transmembrane transport [GO:0055085]	fungal-type vacuole [GO:0000324]; fungal-type vacuole membrane [GO:0000329]; integral component of membrane [GO:0016021]	amino acid transmembrane transporter activity [GO:0015171]; L-arginine transmembrane transporter activity [GO:0061459]; L-aspartate transmembrane transporter activity [GO:0015183]; L-glutamate transmembrane transporter activity [GO:0005313]; L-histidine transmembrane transporter activity [GO:0005290]; L-lysine transmembrane transporter activity [GO:0015189]; L-serine transmembrane transporter act…	-
CDS_000000774	Q7XIT1	IRE1	36.607	4.38e-08	58.9	29	Serine/threonine-protein kinase/endoribonuclease IRE1 (Endoplasmic reticulum-to-nucleus signaling 1) (Inositol-requiring protein 1) (OsIRE1) [Includes: Serine/threonine-protein kinase (EC 2.7.11.1); Endoribonuclease (EC 3.1.26.-)]	IRE1 Os07g0471000 LOC_Os07g28820 OJ1103_E04.109 OsJ_24190	Oryza sativa subsp. japonica (Rice)	893	endoplasmic reticulum unfolded protein response [GO:0030968]; intrinsic apoptotic signaling pathway in response to endoplasmic reticulum stress [GO:0070059]; IRE1-mediated unfolded protein response [GO:0036498]; mRNA processing [GO:0006397]; response to endoplasmic reticulum stress [GO:0034976]; response to unfolded protein [GO:0006986]; RNA splicing [GO:0008380]	endoplasmic reticulum membrane [GO:0005789]; integral component of membrane [GO:0016021]; IRE1-TRAF2-ASK1 complex [GO:1990604]	ATP binding [GO:0005524]; endoribonuclease activity [GO:0004521]; protein kinase activity [GO:0004672]; protein serine/threonine kinase activity [GO:0004674]; unfolded protein binding [GO:0051082]	-
CDS_000000775	Q0UZH1	NNRE	86.897	3.32e-88	263	100	NAD(P)H-hydrate epimerase (EC 5.1.99.6) (NAD(P)HX epimerase)	SNOG_02843	Phaeosphaeria nodorum (strain SN15 / ATCC MYA-4574 / FGSC 10173) (Glume blotch fungus) (Parastagonospora nodorum)	239	-	mitochondrion [GO:0005739]	metal ion binding [GO:0046872]; NADHX epimerase activity [GO:0052856]; NADPHX epimerase activity [GO:0052857]; nucleotide binding [GO:0000166]	-
CDS_000000776	Q9V9A7	MCCB	65.169	0	601	87	Probable methylcrotonoyl-CoA carboxylase beta chain, mitochondrial (MCCase subunit beta) (EC 6.4.1.4) (3-methylcrotonyl-CoA carboxylase 2) (3-methylcrotonyl-CoA carboxylase non-biotin-containing subunit) (3-methylcrotonyl-CoA:carbon dioxide ligase subunit beta)	Mccc2 l(2)04524 CG3267	Drosophila melanogaster (Fruit fly)	578	leucine catabolic process [GO:0006552]; leucine metabolic process [GO:0006551]; regulation of eclosion [GO:0007563]	methylcrotonoyl-CoA carboxylase complex [GO:1905202]; mitochondrial matrix [GO:0005759]; mitochondrion [GO:0005739]	ATP binding [GO:0005524]; methylcrotonoyl-CoA carboxylase activity [GO:0004485]	Amino-acid degradation; L-leucine degradation; (S)-3-hydroxy-3-methylglutaryl-CoA from 3-isovaleryl-CoA: step 2/3.
CDS_000000777	P36091	DCW1	38.191	3.72e-37	140	85	Mannan endo-1,6-alpha-mannosidase DCW1 (EC 3.2.1.101) (Defective cell wall 1) (Endo-alpha-1->6-D-mannanase DCW1)	DCW1 YKL046C YKL259	Saccharomyces cerevisiae (strain ATCC 204508 / S288c) (Baker's yeast)	449	budding cell bud growth [GO:0007117]; carbohydrate catabolic process [GO:0016052]; cell wall organization [GO:0071555]; fungal-type cell wall biogenesis [GO:0009272]	anchored component of plasma membrane [GO:0046658]; cellular bud [GO:0005933]; endoplasmic reticulum [GO:0005783]	mannan endo-1,6-alpha-mannosidase activity [GO:0008496]	-
CDS_000000778	Q5B464	HSV2	46.939	2.04e-104	315	99	SVP1-like protein 2	hsv2 AN4666	Emericella nidulans (strain FGSC A4 / ATCC 38163 / CBS 112.46 / NRRL 194 / M139) (Aspergillus nidulans)	317	autophagosome assembly [GO:0000045]; autophagy of mitochondrion [GO:0000422]; protein lipidation [GO:0006497]; protein localization to phagophore assembly site [GO:0034497]; protein transport [GO:0015031]	cytoplasmic vesicle membrane [GO:0030659]; cytosol [GO:0005829]; extrinsic component of membrane [GO:0019898]; phagophore assembly site membrane [GO:0034045]; vacuolar membrane [GO:0005774]	phosphatidylinositol-3,5-bisphosphate binding [GO:0080025]; phosphatidylinositol-3-phosphate binding [GO:0032266]	-
CDS_000000779	P32458	CDC11	56.757	1.29e-08	57	19	Cell division control protein 11	CDC11 PSL9 YJR076C J1833	Saccharomyces cerevisiae (strain ATCC 204508 / S288c) (Baker's yeast)	415	actomyosin contractile ring assembly [GO:0000915]; cellular bud neck septin ring organization [GO:0032186]; cytoskeleton-dependent cytokinesis [GO:0061640]; division septum assembly [GO:0000917]; maintenance of cell polarity [GO:0030011]; mitotic cytokinesis [GO:0000281]; positive regulation of protein kinase activity [GO:0045860]; protein localization to bud neck [GO:0097271]	ascospore wall [GO:0005619]; cellular bud neck [GO:0005935]; cellular bud neck septin ring [GO:0000144]; cytoplasmic microtubule [GO:0005881]; mating projection base [GO:0001400]; mating projection tip [GO:0043332]; meiotic spindle [GO:0072687]; microtubule cytoskeleton [GO:0015630]; prospore membrane [GO:0005628]; septin complex [GO:0031105]; septin filament array [GO:0032160]; septin ring [GO:0…	GTPase activity [GO:0003924]; GTP binding [GO:0005525]; identical protein binding [GO:0042802]; phosphatidylinositol-4-phosphate binding [GO:0070273]; phosphatidylinositol-5-phosphate binding [GO:0010314]; structural constituent of cytoskeleton [GO:0005200]	-
CDS_000000780	P48008	SPN3	60.284	7.22e-58	191	95	Septin homolog spn3	spn3 SPBC16A3.01 SPBC543.01c	Schizosaccharomyces pombe (strain 972 / ATCC 24843) (Fission yeast)	412	cytoskeleton-dependent cytokinesis [GO:0061640]; mitotic cytokinesis [GO:0000281]; septin ring assembly [GO:0000921]	actomyosin contractile ring, proximal layer [GO:0120104]; cell division site [GO:0032153]; cytoplasm [GO:0005737]; cytosol [GO:0005829]; medial cortex septin ring [GO:0036391]; microtubule cytoskeleton [GO:0015630]; mitotic septin complex [GO:0032151]; septin complex [GO:0031105]; septin ring [GO:0005940]	GTPase activity [GO:0003924]; GTP binding [GO:0005525]	-
CDS_000000782	O74888	BXI1	42.105	8.02e-07	48.5	94	Bax inhibitor 1 (BH3 domain-containing protein bxi1)	bxi1 ybh3 SPCC576.04	Schizosaccharomyces pombe (strain 972 / ATCC 24843) (Fission yeast)	266	apoptotic process [GO:0006915]; calcium-mediated signaling [GO:0019722]; endoplasmic reticulum unfolded protein response [GO:0030968]	endoplasmic reticulum [GO:0005783]; fungal-type vacuole membrane [GO:0000329]; Golgi membrane [GO:0000139]; integral component of endoplasmic reticulum membrane [GO:0030176]; mitochondrial membrane [GO:0031966]; mitochondrion [GO:0005739]	-	-
CDS_000000783	Q9DA39	LFG4	40.876	3.38e-26	103	97	Protein lifeguard 4 (Transmembrane BAX inhibitor motif-containing protein 4) (Z-protein)	Tmbim4 Lfg4	Mus musculus (Mouse)	238	apoptotic process [GO:0006915]; negative regulation of apoptotic process [GO:0043066]; regulation of calcium-mediated signaling [GO:0050848]	Golgi membrane [GO:0000139]; Golgi stack [GO:0005795]; integral component of membrane [GO:0016021]	-	-
CDS_000000784	P78970	LAG1	47.778	5.08e-21	89.7	85	Sphingosine N-acyltransferase lag1 (EC 2.3.1.24) (Longevity assurance factor 1) (Longevity assurance protein 1)	lag1 SPAC1A6.09c	Schizosaccharomyces pombe (strain 972 / ATCC 24843) (Fission yeast)	390	ceramide biosynthetic process [GO:0046513]; vacuolar acidification [GO:0007035]	cell [GO:0005623]; endoplasmic reticulum [GO:0005783]; integral component of endoplasmic reticulum membrane [GO:0030176]	sphingosine N-acyltransferase activity [GO:0050291]	-
CDS_000000785	P78970	LAG1	51.724	2.03e-08	56.6	29	Sphingosine N-acyltransferase lag1 (EC 2.3.1.24) (Longevity assurance factor 1) (Longevity assurance protein 1)	lag1 SPAC1A6.09c	Schizosaccharomyces pombe (strain 972 / ATCC 24843) (Fission yeast)	390	ceramide biosynthetic process [GO:0046513]; vacuolar acidification [GO:0007035]	cell [GO:0005623]; endoplasmic reticulum [GO:0005783]; integral component of endoplasmic reticulum membrane [GO:0030176]	sphingosine N-acyltransferase activity [GO:0050291]	-
CDS_000000786	Q05918	IPHP	37.037	3.52e-07	54.7	23	Tyrosine-protein phosphatase (EC 3.1.3.48)	iphP iph	Nostoc commune	294	-	-	protein tyrosine phosphatase activity [GO:0004725]	-
CDS_000000787	P45875	GST	31.429	1.62e-26	106	96	Glutathione S-transferase GST-4.5 (EC 2.5.1.18)	gst XCC0929	Xanthomonas campestris pv. campestris (strain ATCC 33913 / DSM 3586 / NCPPB 528 / LMG 568 / P 25)	204	-	cytoplasm [GO:0005737]	glutathione transferase activity [GO:0004364]	-
CDS_000000788	P79017	ALL2	56.25	2.41e-29	113	71	Major allergen Asp f 2 (Allergen Asp f II) (allergen Asp f 2)	AFUA_4G09580	Neosartorya fumigata (strain ATCC MYA-4609 / Af293 / CBS 101355 / FGSC A1100) (Aspergillus fumigatus)	310	-	cell surface [GO:0009986]; extracellular region [GO:0005576]; fungal-type cell wall [GO:0009277]	integrin binding [GO:0005178]; metallopeptidase activity [GO:0008237]; zinc ion binding [GO:0008270]	-
CDS_000000789	P79017	ALL2	67.021	3.34e-38	137	69	Major allergen Asp f 2 (Allergen Asp f II) (allergen Asp f 2)	AFUA_4G09580	Neosartorya fumigata (strain ATCC MYA-4609 / Af293 / CBS 101355 / FGSC A1100) (Aspergillus fumigatus)	310	-	cell surface [GO:0009986]; extracellular region [GO:0005576]; fungal-type cell wall [GO:0009277]	integrin binding [GO:0005178]; metallopeptidase activity [GO:0008237]; zinc ion binding [GO:0008270]	-
CDS_000000790	Q12436	ZRT2	39.583	4.33e-23	97.4	97	Zinc-regulated transporter 2 (Low-affinity zinc transport protein ZRT2)	ZRT2 YLR130C L3120 L9606.9	Saccharomyces cerevisiae (strain ATCC 204508 / S288c) (Baker's yeast)	422	zinc ion import across plasma membrane [GO:0071578]; zinc ion transmembrane transport [GO:0071577]	endoplasmic reticulum [GO:0005783]; integral component of membrane [GO:0016021]; plasma membrane [GO:0005886]	low-affinity zinc ion transmembrane transporter activity [GO:0000007]; zinc ion transmembrane transporter activity [GO:0005385]	-
CDS_000000791	A9WC41	MEH	30.172	2.66e-20	92.4	71	Mesaconyl-C(4)-CoA hydratase (EC 4.2.1.153) (3-methylfumaryl-CoA hydratase)	meh Caur_0180	Chloroflexus aurantiacus (strain ATCC 29366 / DSM 635 / J-10-fl)	280	carbon fixation [GO:0015977]; fatty acid biosynthetic process [GO:0006633]	mitochondrion [GO:0005739]	3-hydroxyacyl-[acyl-carrier-protein] dehydratase activity [GO:0019171]	-
CDS_000000792	P52958	CTF1A	28.101	7.06e-34	139	81	Cutinase transcription factor 1 alpha	CTF1-ALPHA	Fusarium solani subsp. pisi (Nectria haematococca)	909	transcription, DNA-templated [GO:0006351]	nucleus [GO:0005634]	DNA binding [GO:0003677]; DNA-binding transcription factor activity, RNA polymerase II-specific [GO:0000981]; zinc ion binding [GO:0008270]	-
CDS_000000794	Q0D135	QUTD	33.333	5.36e-25	105	97	Probable quinate permease (Quinate transporter)	qutD ATEG_00349	Aspergillus terreus (strain NIH 2624 / FGSC A1156)	545	quinate metabolic process [GO:0019630]	integral component of membrane [GO:0016021]; plasma membrane [GO:0005886]	transmembrane transporter activity [GO:0022857]	-
CDS_000000795	P40886	HXT8	32.558	5.9e-07	50.4	83	Hexose transporter HXT8	HXT8 YJL214W HRA569 J0232	Saccharomyces cerevisiae (strain ATCC 204508 / S288c) (Baker's yeast)	569	carbohydrate import across plasma membrane [GO:0098704]; hexose transmembrane transport [GO:0008645]	cell periphery [GO:0071944]; integral component of plasma membrane [GO:0005887]	carbohydrate:proton symporter activity [GO:0005351]; fructose transmembrane transporter activity [GO:0005353]; glucose transmembrane transporter activity [GO:0005355]; hexose transmembrane transporter activity [GO:0015149]; mannose transmembrane transporter activity [GO:0015578]	-
CDS_000000796	P15325	QUTD	42.241	1.88e-19	87.4	95	Quinate permease (Quinate transporter)	qutD AN1138	Emericella nidulans (strain FGSC A4 / ATCC 38163 / CBS 112.46 / NRRL 194 / M139) (Aspergillus nidulans)	533	quinate metabolic process [GO:0019630]	integral component of plasma membrane [GO:0005887]	carbohydrate:proton symporter activity [GO:0005351]	-
CDS_000000797	O14075	YEAA	63.014	3.41e-55	182	94	Putative 2-hydroxyacid dehydrogenase UNK4.10 (EC 1.-.-.-)	SPAC2E11.10 SPACUNK4.10	Schizosaccharomyces pombe (strain 972 / ATCC 24843) (Fission yeast)	334	generation of precursor metabolites and energy [GO:0006091]; glyoxylate catabolic process [GO:0009436]	cytosol [GO:0005829]; nucleus [GO:0005634]	glyoxylate reductase (NADP) activity [GO:0030267]; glyoxylate reductase activity [GO:0047964]; hydroxypyruvate reductase activity [GO:0016618]; NAD binding [GO:0051287]	-
CDS_000000798	O14075	YEAA	52.593	5.32e-41	145	95	Putative 2-hydroxyacid dehydrogenase UNK4.10 (EC 1.-.-.-)	SPAC2E11.10 SPACUNK4.10	Schizosaccharomyces pombe (strain 972 / ATCC 24843) (Fission yeast)	334	generation of precursor metabolites and energy [GO:0006091]; glyoxylate catabolic process [GO:0009436]	cytosol [GO:0005829]; nucleus [GO:0005634]	glyoxylate reductase (NADP) activity [GO:0030267]; glyoxylate reductase activity [GO:0047964]; hydroxypyruvate reductase activity [GO:0016618]; NAD binding [GO:0051287]	-
CDS_000000802	A0A0E0RTV6	ZEB1	42.049	3.75e-70	232	100	FAD-linked oxidoreductase ZEB1 (EC 1.-.-.-) (Zearalenone biosynthesis protein 1)	ZEB1 FGRAMPH1_01T05753 FGSG_02397	Gibberella zeae (strain PH-1 / ATCC MYA-4620 / FGSC 9075 / NRRL 31084) (Wheat head blight fungus) (Fusarium graminearum)	565	-	-	FAD binding [GO:0071949]; oxidoreductase activity [GO:0016491]	Mycotoxin biosynthesis. {ECO:0000269|PubMed:16262793}.
CDS_000000803	A0A0E0RTV6	ZEB1	57.459	9.4e-65	216	77	FAD-linked oxidoreductase ZEB1 (EC 1.-.-.-) (Zearalenone biosynthesis protein 1)	ZEB1 FGRAMPH1_01T05753 FGSG_02397	Gibberella zeae (strain PH-1 / ATCC MYA-4620 / FGSC 9075 / NRRL 31084) (Wheat head blight fungus) (Fusarium graminearum)	565	-	-	FAD binding [GO:0071949]; oxidoreductase activity [GO:0016491]	Mycotoxin biosynthesis. {ECO:0000269|PubMed:16262793}.
CDS_000000804	A0A084B9Z2	SAT4	28.313	3.8e-13	70.1	68	Satratoxin biosynthesis SC1 cluster protein 4	SAT4 S7711_07278	Stachybotrys chartarum (strain CBS 109288 / IBT 7711) (Toxic black mold) (Stilbospora chartarum)	268	-	integral component of membrane [GO:0016021]	-	Mycotoxin biosynthesis. {ECO:0000269|PubMed:25015739}.
CDS_000000805	O42917	ESO1	43.505	1.17e-114	372	74	N-acetyltransferase eso1 (EC 2.3.1.-) (ECO1 homolog) (Sister chromatid cohesion protein eso1)	eso1 SPBC16A3.11	Schizosaccharomyces pombe (strain 972 / ATCC 24843) (Fission yeast)	872	error-free translesion synthesis [GO:0070987]; error-prone translesion synthesis [GO:0042276]; establishment of meiotic sister chromatid cohesion [GO:0034089]; establishment of mitotic sister chromatid cohesion [GO:0034087]; maintenance of mitotic sister chromatid cohesion, centromeric [GO:0071960]; response to radiation [GO:0009314]; translesion synthesis [GO:0019985]	nuclear chromatin [GO:0000790]; nuclear replication fork [GO:0043596]; nucleus [GO:0005634]; replication fork [GO:0005657]; site of double-strand break [GO:0035861]	damaged DNA binding [GO:0003684]; DNA-directed DNA polymerase activity [GO:0003887]; metal ion binding [GO:0046872]; peptidyl-lysine acetyltransferase activity [GO:0052858]	-
CDS_000000809	P19807	HNM1	33.5	1.34e-25	110	69	Choline transport protein	HNM1 CTR CTR1 YGL077C	Saccharomyces cerevisiae (strain ATCC 204508 / S288c) (Baker's yeast)	563	(R)-carnitine transport [GO:1900749]; amino acid transport [GO:0006865]; choline transport [GO:0015871]; ethanolamine transport [GO:0034229]; glycine betaine transport [GO:0031460]	cell periphery [GO:0071944]; endoplasmic reticulum [GO:0005783]; integral component of membrane [GO:0016021]	(R)-carnitine transmembrane transporter activity [GO:1901235]; choline transmembrane transporter activity [GO:0015220]; ethanolamine transmembrane transporter activity [GO:0034228]	-
CDS_000000810	D0LI56	RUTB	30.994	9.33e-22	94	80	Peroxyureidoacrylate/ureidoacrylate amidohydrolase RutB (EC 3.5.1.110) (Ureidoacrylate amidohydrolase)	rutB Hoch_3936	Haliangium ochraceum (strain DSM 14365 / JCM 11303 / SMP-2)	241	nitrogen utilization [GO:0019740]; uracil catabolic process [GO:0006212]	-	hydrolase activity, acting on carbon-nitrogen (but not peptide) bonds, in linear amides [GO:0016811]	-
CDS_000000814	O74465	HRR1	30.081	1.78e-07	53.5	75	Helicase required for RNAi-mediated heterochromatin assembly 1 (EC 3.6.4.13)	hrr1 SPCC1739.03	Schizosaccharomyces pombe (strain 972 / ATCC 24843) (Fission yeast)	999	cell cycle [GO:0007049]; chromatin silencing at centromere [GO:0030702]; chromatin silencing by small RNA [GO:0031048]; chromosome segregation [GO:0007059]	chromosome, centromeric region [GO:0000775]; cytosol [GO:0005829]; nuclear RNA-directed RNA polymerase complex [GO:0031380]; nucleus [GO:0005634]; RNA-directed RNA polymerase complex [GO:0031379]	ATP binding [GO:0005524]; RNA binding [GO:0003723]; RNA helicase activity [GO:0003724]	-
CDS_000000815	O74465	HRR1	35.724	7.9e-126	406	96	Helicase required for RNAi-mediated heterochromatin assembly 1 (EC 3.6.4.13)	hrr1 SPCC1739.03	Schizosaccharomyces pombe (strain 972 / ATCC 24843) (Fission yeast)	999	cell cycle [GO:0007049]; chromatin silencing at centromere [GO:0030702]; chromatin silencing by small RNA [GO:0031048]; chromosome segregation [GO:0007059]	chromosome, centromeric region [GO:0000775]; cytosol [GO:0005829]; nuclear RNA-directed RNA polymerase complex [GO:0031380]; nucleus [GO:0005634]; RNA-directed RNA polymerase complex [GO:0031379]	ATP binding [GO:0005524]; RNA binding [GO:0003723]; RNA helicase activity [GO:0003724]	-
CDS_000000818	D4AK17	PLCX1	38.17	7.45e-60	201	87	PI-PLC X domain-containing protein 1	ARB_04618	Arthroderma benhamiae (strain ATCC MYA-4681 / CBS 112371) (Trichophyton mentagrophytes)	305	lipid catabolic process [GO:0016042]; signal transduction [GO:0007165]	extracellular region [GO:0005576]	phosphoric diester hydrolase activity [GO:0008081]	-
CDS_000000819	A0A075TMP8	PATI	34.455	3.19e-90	293	93	Cytochrome P450 monooxygenase patI (EC 1.-.-.-) (Patulin biosynthesis cluster protein I) (m-hydroxybenzyl alcohol hydroxylase)	patI PEX2_082860	Penicillium expansum (Blue mold rot fungus)	526	-	integral component of membrane [GO:0016021]	heme binding [GO:0020037]; iron ion binding [GO:0005506]; monooxygenase activity [GO:0004497]; oxidoreductase activity, acting on paired donors, with incorporation or reduction of molecular oxygen [GO:0016705]	Mycotoxin biosynthesis; patulin biosynthesis. {ECO:0000269|PubMed:30680886}.
CDS_000000820	P07921	LACP	28.235	1.92e-16	80.5	99	Lactose permease	LAC12 KLLA0B14861g	Kluyveromyces lactis (strain ATCC 8585 / CBS 2359 / DSM 70799 / NBRC 1267 / NRRL Y-1140 / WM37) (Yeast) (Candida sphaerica)	587	carbohydrate transport [GO:0008643]	integral component of membrane [GO:0016021]	symporter activity [GO:0015293]	-
CDS_000000823	O94289	LUB1	36.547	2.58e-105	341	99	Ubiquitin homeostasis protein lub1	lub1 SPBC887.04c	Schizosaccharomyces pombe (strain 972 / ATCC 24843) (Fission yeast)	718	DNA repair [GO:0006281]; histone ubiquitination [GO:0016574]; proteasome-mediated ubiquitin-dependent protein catabolic process [GO:0043161]; ubiquitin recycling [GO:0010992]	cell [GO:0005623]; cytoplasm [GO:0005737]; nucleus [GO:0005634]	ubiquitin binding [GO:0043130]	-
CDS_000000825	P13181	GAL2	45.619	5.25e-112	347	93	Galactose transporter (Galactose permease)	GAL2 IMP1 YLR081W L9449.6	Saccharomyces cerevisiae (strain ATCC 204508 / S288c) (Baker's yeast)	574	carbohydrate import across plasma membrane [GO:0098704]; galactose metabolic process [GO:0006012]; galactose transmembrane transport [GO:0015757]	cell periphery [GO:0071944]; integral component of plasma membrane [GO:0005887]; plasma membrane [GO:0005886]	carbohydrate:proton symporter activity [GO:0005351]; galactose transmembrane transporter activity [GO:0005354]; glucose transmembrane transporter activity [GO:0005355]; hexose transmembrane transporter activity [GO:0015149]	-
CDS_000000826	P53387	KHT2	39.286	3.15e-08	54.3	90	Hexose transporter 2	KHT2	Kluyveromyces lactis (Yeast) (Candida sphaerica)	566	carbohydrate transport [GO:0008643]	integral component of membrane [GO:0016021]	transmembrane transporter activity [GO:0022857]	-
CDS_000000828	Q54VB4	HBX9	48	4.49e-11	65.5	34	Homeobox protein 9 (DdHbx-9)	hbx9 DDB_G0280473	Dictyostelium discoideum (Slime mold)	639	multicellular organism development [GO:0007275]; positive regulation of gene expression [GO:0010628]; regulation of cAMP-mediated signaling [GO:0043949]; regulation of transcription, DNA-templated [GO:0006355]	nucleus [GO:0005634]	DNA binding [GO:0003677]	-
CDS_000000831	Q5AW69	HST21	46.121	7.51e-60	198	99	NAD-dependent protein deacetylase hst2-1 (EC 2.3.1.286) (Homologous to SIR2 protein 2-1) (Regulatory protein SIR2 homolog 2-1)	AN7461	Emericella nidulans (strain FGSC A4 / ATCC 38163 / CBS 112.46 / NRRL 194 / M139) (Aspergillus nidulans)	361	-	cytoplasm [GO:0005737]; nucleus [GO:0005634]	NAD+ binding [GO:0070403]; NAD-dependent histone deacetylase activity [GO:0017136]; transferase activity [GO:0016740]; zinc ion binding [GO:0008270]	-
CDS_000000832	P19807	HNM1	37.872	1.48e-43	159	99	Choline transport protein	HNM1 CTR CTR1 YGL077C	Saccharomyces cerevisiae (strain ATCC 204508 / S288c) (Baker's yeast)	563	(R)-carnitine transport [GO:1900749]; amino acid transport [GO:0006865]; choline transport [GO:0015871]; ethanolamine transport [GO:0034229]; glycine betaine transport [GO:0031460]	cell periphery [GO:0071944]; endoplasmic reticulum [GO:0005783]; integral component of membrane [GO:0016021]	(R)-carnitine transmembrane transporter activity [GO:1901235]; choline transmembrane transporter activity [GO:0015220]; ethanolamine transmembrane transporter activity [GO:0034228]	-
CDS_000000833	O74959	YJCD	36.61	7.06e-50	174	93	Uncharacterized oxidoreductase C736.13 (EC 1.-.-.-)	SPCC736.13	Schizosaccharomyces pombe (strain 972 / ATCC 24843) (Fission yeast)	339	-	-	oxidoreductase activity [GO:0016491]	-
CDS_000000834	D4AZY1	A1751	28.571	6.82e-38	145	88	Probable 1-alkyl-2-acetylglycerophosphocholine esterase (EC 3.1.1.47)	ARB_01751	Arthroderma benhamiae (strain ATCC MYA-4681 / CBS 112371) (Trichophyton mentagrophytes)	387	lipid catabolic process [GO:0016042]	extracellular region [GO:0005576]	1-alkyl-2-acetylglycerophosphocholine esterase activity [GO:0003847]	-
CDS_000000835	Q9S850	SUOX	34.726	2.81e-58	202	82	Sulfite oxidase (EC 1.8.3.1) (Moco-containing protein AtMCP) (At-SO) (AtSOX)	SOX MCP At3g01910 F1C9.31 F28J7.38	Arabidopsis thaliana (Mouse-ear cress)	393	chlorophyll metabolic process [GO:0015994]; nitrate assimilation [GO:0042128]; response to sulfur dioxide [GO:0010477]; sulfur compound metabolic process [GO:0006790]	cytosol [GO:0005829]; mitochondrion [GO:0005739]; peroxisome [GO:0005777]	heme binding [GO:0020037]; molybdenum ion binding [GO:0030151]; molybdopterin cofactor binding [GO:0043546]; sulfite oxidase activity [GO:0008482]	Energy metabolism; sulfur metabolism.
CDS_000000839	D4ALG0	LYSM1	37.453	3.32e-52	182	100	LysM domain-containing protein ARB_05157	ARB_05157	Arthroderma benhamiae (strain ATCC MYA-4681 / CBS 112371) (Trichophyton mentagrophytes)	458	pathogenesis [GO:0009405]	extracellular region [GO:0005576]	chitin binding [GO:0008061]	-
CDS_000000842	P09805	KTXA	33	3.38e-11	64.7	70	Killer toxin subunits alpha/beta (RF2 protein) [Cleaved into: Killer toxin subunit alpha; Killer toxin subunit beta (EC 3.2.1.14) (Endochitinase)]	-	Kluyveromyces lactis (strain ATCC 8585 / CBS 2359 / DSM 70799 / NBRC 1267 / NRRL Y-1140 / WM37) (Yeast) (Candida sphaerica)	1146	chitin catabolic process [GO:0006032]; pathogenesis [GO:0009405]; polysaccharide catabolic process [GO:0000272]	-	chitinase activity [GO:0004568]; chitin binding [GO:0008061]; toxin activity [GO:0090729]	-
CDS_000000844	Q00808	HETE1	54.419	1e-64	233	75	Vegetative incompatibility protein HET-E-1	HET-E1	Podospora anserina (Pleurage anserina)	1356	-	-	GTP binding [GO:0005525]	-
CDS_000000845	Q00808	HETE1	49.216	0	776	98	Vegetative incompatibility protein HET-E-1	HET-E1	Podospora anserina (Pleurage anserina)	1356	-	-	GTP binding [GO:0005525]	-
CDS_000000846	O34355	YTCJ	25.13	2.31e-32	135	87	Putative amidohydrolase YtcJ (EC 3.5.-.-)	ytcJ BSU29550	Bacillus subtilis (strain 168)	529	-	-	hydrolase activity, acting on carbon-nitrogen (but not peptide) bonds [GO:0016810]	-
CDS_000000847	O94590	SEC1	32.727	2.11e-33	134	69	Protein transport protein sec1	sec1 SPCC584.05	Schizosaccharomyces pombe (strain 972 / ATCC 24843) (Fission yeast)	693	protein transport [GO:0015031]; vesicle docking involved in exocytosis [GO:0006904]; vesicle fusion [GO:0006906]	cell division site [GO:0032153]; cell tip [GO:0051286]; cytosol [GO:0005829]; nucleus [GO:0005634]; prospore membrane [GO:0005628]	SNARE binding [GO:0000149]	-
CDS_000000848	O94590	SEC1	42.466	2.98e-31	123	87	Protein transport protein sec1	sec1 SPCC584.05	Schizosaccharomyces pombe (strain 972 / ATCC 24843) (Fission yeast)	693	protein transport [GO:0015031]; vesicle docking involved in exocytosis [GO:0006904]; vesicle fusion [GO:0006906]	cell division site [GO:0032153]; cell tip [GO:0051286]; cytosol [GO:0005829]; nucleus [GO:0005634]; prospore membrane [GO:0005628]	SNARE binding [GO:0000149]	-
CDS_000000849	O94445	SUV3	57.143	4.25e-95	305	62	ATP-dependent RNA helicase suv3, mitochondrial (EC 3.6.4.13)	suv3 SPAC637.11	Schizosaccharomyces pombe (strain 972 / ATCC 24843) (Fission yeast)	647	mitochondrial RNA 3'-end processing [GO:0000965]; RNA catabolic process [GO:0006401]	mitochondrial degradosome [GO:0045025]; mitochondrial matrix [GO:0005759]; mitochondrion [GO:0005739]	ATP binding [GO:0005524]; RNA binding [GO:0003723]; RNA helicase activity [GO:0003724]	-
CDS_000000850	Q10D00	SUV3M	25.987	1.65e-15	81.3	81	ATP-dependent RNA helicase SUV3, mitochondrial (OsSUV3) (EC 3.6.4.13) (Protein SUPPRESSOR OF VAR 3)	SUV3 LOC_Os03g53500 Os03g0746500 OJ1124_H03.19 OsJ_12550	Oryza sativa subsp. japonica (Rice)	579	auxin-activated signaling pathway [GO:0009734]; cytokinin-activated signaling pathway [GO:0009736]; gibberellic acid mediated signaling pathway [GO:0009740]; mitochondrial RNA 3'-end processing [GO:0000965]; positive regulation of auxin mediated signaling pathway [GO:0010929]; positive regulation of cytokinin-activated signaling pathway [GO:0080038]; positive regulation of gibberellic acid mediat…	mitochondrial degradosome [GO:0045025]; mitochondrial nucleoid [GO:0042645]; nucleus [GO:0005634]	ATPase activity [GO:0016887]; ATP binding [GO:0005524]; DNA helicase activity [GO:0003678]; RNA helicase activity [GO:0003724]	-
CDS_000000851	O13994	KEI1	26.562	1.37e-16	80.5	63	Inositol phosphorylceramide synthase regulatory subunit kei1 (ICP synthase regulatory subunit kei1)	kei1 SPAC26H5.13c	Schizosaccharomyces pombe (strain 972 / ATCC 24843) (Fission yeast)	236	inositol phosphoceramide metabolic process [GO:0006673]; sphingolipid biosynthetic process [GO:0030148]	Golgi apparatus [GO:0005794]; inositol phosphoceramide synthase complex [GO:0070916]; integral component of Golgi membrane [GO:0030173]	inositol phosphoceramide synthase regulator activity [GO:0070917]	-
CDS_000000853	Q00328	GUX1	97.231	0	660	100	Exoglucanase 1 (EC 3.2.1.91) (1,4-beta-cellobiohydrolase I) (Beta-glucancellobiohydrolase I) (Exocellobiohydrolase I) (Exoglucanase I)	CEL1	Cochliobolus carbonum (Maize leaf spot fungus) (Bipolaris zeicola)	456	cellulose catabolic process [GO:0030245]	-	cellulose 1,4-beta-cellobiosidase activity [GO:0016162]	-
CDS_000000854	Q00328	GUX1	97.059	2.28e-64	209	73	Exoglucanase 1 (EC 3.2.1.91) (1,4-beta-cellobiohydrolase I) (Beta-glucancellobiohydrolase I) (Exocellobiohydrolase I) (Exoglucanase I)	CEL1	Cochliobolus carbonum (Maize leaf spot fungus) (Bipolaris zeicola)	456	cellulose catabolic process [GO:0030245]	-	cellulose 1,4-beta-cellobiosidase activity [GO:0016162]	-
CDS_000000856	O94730	YG0I	26	6.6e-13	72.4	75	Uncharacterized protein C1604.18c	SPBC1604.18c	Schizosaccharomyces pombe (strain 972 / ATCC 24843) (Fission yeast)	449	intracellular protein transport [GO:0006886]; late endosome to vacuole transport [GO:0045324]; ubiquitin-dependent protein catabolic process via the multivesicular body sorting pathway [GO:0043162]	cytoplasm [GO:0005737]; ESCRT III complex [GO:0000815]	-	-
CDS_000000857	Q9UTL7	GPN2	44.231	1.28e-49	173	68	GPN-loop GTPase 2 (EC 3.6.5.-) (ATP-binding domain 1 family member B homolog)	gpn2 SPAC144.07c	Schizosaccharomyces pombe (strain 972 / ATCC 24843) (Fission yeast)	315	protein import into nucleus [GO:0006606]	cytoplasm [GO:0005737]; cytosol [GO:0005829]; nucleus [GO:0005634]	GTPase activity [GO:0003924]; GTP binding [GO:0005525]	-
CDS_000000858	Q56XY2	QQT1	52.525	2.24e-32	120	94	GPN-loop GTPase QQT1 (EC 3.6.5.-) (Protein EMBRYO DEFECTIVE 1705) (Protein QUATRE QUART 1)	QQT1 EMB1705 At5g22370 MWD9.17	Arabidopsis thaliana (Mouse-ear cress)	298	cell division [GO:0051301]; chloroplast organization [GO:0009658]; developmental process [GO:0032502]; embryo development ending in seed dormancy [GO:0009793]; shoot apical meristem development [GO:1902182]	microtubule [GO:0005874]; nucleus [GO:0005634]; phragmoplast [GO:0009524]; spindle [GO:0005819]	GTPase activity [GO:0003924]; GTP binding [GO:0005525]	-
CDS_000000859	Q9C701	BUB32	42.913	2.53e-65	213	100	Mitotic checkpoint protein BUB3.2 (Protein BUDDING UNINHIBITED BY BENZYMIDAZOL 3.2)	BUB3.2 At1g49910 F10F5.12 T18C15.2	Arabidopsis thaliana (Mouse-ear cress)	339	cell division [GO:0051301]; chromosome segregation [GO:0007059]; meiotic cell cycle [GO:0051321]; mitotic spindle assembly checkpoint [GO:0007094]	bub1-bub3 complex [GO:1990298]; condensed chromosome kinetochore [GO:0000777]; kinetochore [GO:0000776]; mitotic checkpoint complex [GO:0033597]; phragmoplast [GO:0009524]; spindle [GO:0005819]	ubiquitin binding [GO:0043130]	-
CDS_000000860	O74903	YCS3	41.317	4.61e-28	110	78	Uncharacterized calcium-binding protein C613.03	SPCC613.03	Schizosaccharomyces pombe (strain 972 / ATCC 24843) (Fission yeast)	189	-	endoplasmic reticulum [GO:0005783]; endoplasmic reticulum-Golgi intermediate compartment [GO:0005793]; endoplasmic reticulum lumen [GO:0005788]; Golgi apparatus [GO:0005794]; Golgi lumen [GO:0005796]	calcium ion binding [GO:0005509]	-
CDS_000000861	Q5RBD4	DHX35	49.248	1.67e-171	509	99	Probable ATP-dependent RNA helicase DHX35 (EC 3.6.4.13) (DEAH box protein 35)	DHX35	Pongo abelii (Sumatran orangutan) (Pongo pygmaeus abelii)	720	mRNA processing [GO:0006397]; RNA splicing [GO:0008380]	spliceosomal complex [GO:0005681]	ATP binding [GO:0005524]; RNA helicase activity [GO:0003724]	-
CDS_000000862	Q873B7	SPC25	61.582	4.01e-70	219	100	Probable kinetochore protein spc25 (Kinetochore protein 4)	kpr-4 spc25 B24N11.070 NCU06753 NCU11159	Neurospora crassa (strain ATCC 24698 / 74-OR23-1A / CBS 708.71 / DSM 1257 / FGSC 987)	259	cell cycle [GO:0007049]; cell division [GO:0051301]; chromosome segregation [GO:0007059]	condensed chromosome kinetochore [GO:0000777]; Ndc80 complex [GO:0031262]; nucleus [GO:0005634]	-	-
CDS_000000866	Q09778	TSC1	25.194	7.7e-37	152	79	Tuberous sclerosis 1 protein homolog	tsc1 SPAC22F3.13	Schizosaccharomyces pombe (strain 972 / ATCC 24843) (Fission yeast)	899	negative regulation of G1/S transition of mitotic cell cycle [GO:2000134]; negative regulation of insulin receptor signaling pathway [GO:0046627]; negative regulation of TOR signaling [GO:0032007]; positive regulation of L-arginine import across plasma membrane [GO:1905589]; positive regulation of leucine import across plasma membrane [GO:1905534]; positive regulation of L-methionine import acros…	cytoplasm [GO:0005737]; TSC1-TSC2 complex [GO:0033596]	-	-
CDS_000000868	O13716	AGN1	27.245	6.31e-23	102	84	Glucan endo-1,3-alpha-glucosidase agn1 (EC 3.2.1.59) (Endo-1,3-alpha-glucanase agn1)	agn1 SPAC14C4.09	Schizosaccharomyces pombe (strain 972 / ATCC 24843) (Fission yeast)	424	cell cycle [GO:0007049]; cell septum edging catabolic process [GO:0030995]; fungal-type cell wall disassembly involved in conjugation with cellular fusion [GO:1904541]	actin fusion focus [GO:1990819]; cell wall [GO:0005618]; extracellular region [GO:0005576]; mating projection tip [GO:0043332]	glucan endo-1,3-alpha-glucosidase activity [GO:0051118]	-
CDS_000000871	Q9Y7T1	YCJ5	39.645	2.58e-25	103	99	Uncharacterized protein C63.05	SPCC63.05	Schizosaccharomyces pombe (strain 972 / ATCC 24843) (Fission yeast)	323	regulation of signal transduction [GO:0009966]; TOR signaling [GO:0031929]	cytoplasm [GO:0005737]; cytosol [GO:0005829]; nucleus [GO:0005634]	protein phosphatase 2A binding [GO:0051721]	-
CDS_000000872	Q0UI93	DCL1	64.912	2.86e-36	141	49	Dicer-like protein 1 [Includes: Endoribonuclease DCL1 (EC 3.1.26.-); ATP-dependent helicase DCL1 (EC 3.6.4.-)]	DCL1 SNOG_08521	Phaeosphaeria nodorum (strain SN15 / ATCC MYA-4574 / FGSC 10173) (Glume blotch fungus) (Parastagonospora nodorum)	1522	defense response to virus [GO:0051607]; production of siRNA involved in RNA interference [GO:0030422]; regulation of defense response to virus [GO:0050688]	cytoplasm [GO:0005737]; nucleus [GO:0005634]; RISC complex [GO:0016442]	ATP binding [GO:0005524]; DNA binding [GO:0003677]; helicase activity [GO:0004386]; metal ion binding [GO:0046872]; ribonuclease III activity [GO:0004525]; RNA binding [GO:0003723]	-
CDS_000000873	Q0UI93	DCL1	62.203	0	1067	96	Dicer-like protein 1 [Includes: Endoribonuclease DCL1 (EC 3.1.26.-); ATP-dependent helicase DCL1 (EC 3.6.4.-)]	DCL1 SNOG_08521	Phaeosphaeria nodorum (strain SN15 / ATCC MYA-4574 / FGSC 10173) (Glume blotch fungus) (Parastagonospora nodorum)	1522	defense response to virus [GO:0051607]; production of siRNA involved in RNA interference [GO:0030422]; regulation of defense response to virus [GO:0050688]	cytoplasm [GO:0005737]; nucleus [GO:0005634]; RISC complex [GO:0016442]	ATP binding [GO:0005524]; DNA binding [GO:0003677]; helicase activity [GO:0004386]; metal ion binding [GO:0046872]; ribonuclease III activity [GO:0004525]; RNA binding [GO:0003723]	-
CDS_000000874	Q0UI93	DCL1	79.394	0	565	100	Dicer-like protein 1 [Includes: Endoribonuclease DCL1 (EC 3.1.26.-); ATP-dependent helicase DCL1 (EC 3.6.4.-)]	DCL1 SNOG_08521	Phaeosphaeria nodorum (strain SN15 / ATCC MYA-4574 / FGSC 10173) (Glume blotch fungus) (Parastagonospora nodorum)	1522	defense response to virus [GO:0051607]; production of siRNA involved in RNA interference [GO:0030422]; regulation of defense response to virus [GO:0050688]	cytoplasm [GO:0005737]; nucleus [GO:0005634]; RISC complex [GO:0016442]	ATP binding [GO:0005524]; DNA binding [GO:0003677]; helicase activity [GO:0004386]; metal ion binding [GO:0046872]; ribonuclease III activity [GO:0004525]; RNA binding [GO:0003723]	-
CDS_000000875	P0C954	GEL2	37.857	2.86e-30	119	71	1,3-beta-glucanosyltransferase gel2 (EC 2.4.1.-) (Glucan elongating glucanosyltransferase 2)	gel2 AFUA_6G11390	Neosartorya fumigata (strain ATCC MYA-4609 / Af293 / CBS 101355 / FGSC A1100) (Aspergillus fumigatus)	475	fungal-type cell wall (1->3)-beta-D-glucan biosynthetic process [GO:0071970]; fungal-type cell wall organization [GO:0031505]	anchored component of membrane [GO:0031225]; fungal-type cell wall [GO:0009277]; plasma membrane [GO:0005886]	1,3-beta-glucanosyltransferase activity [GO:0042124]; glucanosyltransferase activity [GO:0042123]	-
CDS_000000876	P0C954	GEL2	59.124	1.07e-50	174	93	1,3-beta-glucanosyltransferase gel2 (EC 2.4.1.-) (Glucan elongating glucanosyltransferase 2)	gel2 AFUA_6G11390	Neosartorya fumigata (strain ATCC MYA-4609 / Af293 / CBS 101355 / FGSC A1100) (Aspergillus fumigatus)	475	fungal-type cell wall (1->3)-beta-D-glucan biosynthetic process [GO:0071970]; fungal-type cell wall organization [GO:0031505]	anchored component of membrane [GO:0031225]; fungal-type cell wall [GO:0009277]; plasma membrane [GO:0005886]	1,3-beta-glucanosyltransferase activity [GO:0042124]; glucanosyltransferase activity [GO:0042123]	-
CDS_000000877	P32629	ANP1	61.628	1.86e-71	234	59	Mannan polymerase II complex ANP1 subunit (M-Pol II subunit ANP1) (Aminonitrophenyl propanediol resistance protein)	ANP1 GEM3 YEL036C SYGP-ORF28	Saccharomyces cerevisiae (strain ATCC 204508 / S288c) (Baker's yeast)	500	cell wall mannoprotein biosynthetic process [GO:0000032]; protein N-linked glycosylation [GO:0006487]	alpha-1,6-mannosyltransferase complex [GO:0000136]; endoplasmic reticulum membrane [GO:0005789]; Golgi cis cisterna [GO:0000137]	alpha-1,6-mannosyltransferase activity [GO:0000009]; mannosyltransferase activity [GO:0000030]	-
CDS_000000878	P32629	ANP1	35.443	6.82e-10	59.3	71	Mannan polymerase II complex ANP1 subunit (M-Pol II subunit ANP1) (Aminonitrophenyl propanediol resistance protein)	ANP1 GEM3 YEL036C SYGP-ORF28	Saccharomyces cerevisiae (strain ATCC 204508 / S288c) (Baker's yeast)	500	cell wall mannoprotein biosynthetic process [GO:0000032]; protein N-linked glycosylation [GO:0006487]	alpha-1,6-mannosyltransferase complex [GO:0000136]; endoplasmic reticulum membrane [GO:0005789]; Golgi cis cisterna [GO:0000137]	alpha-1,6-mannosyltransferase activity [GO:0000009]; mannosyltransferase activity [GO:0000030]	-
CDS_000000879	Q9P7R8	YHV3	43.349	0	678	98	Uncharacterized protein C211.03	SPBC211.03c	Schizosaccharomyces pombe (strain 972 / ATCC 24843) (Fission yeast)	1462	actin cytoskeleton organization [GO:0030036]; endoplasmic reticulum to Golgi vesicle-mediated transport [GO:0006888]; Golgi to plasma membrane protein transport [GO:0043001]; regulation of ARF protein signal transduction [GO:0032012]; signaling [GO:0023052]	cytoplasm [GO:0005737]; cytosol [GO:0005829]; Golgi apparatus [GO:0005794]; Golgi membrane [GO:0000139]; integral component of membrane [GO:0016021]	ARF guanyl-nucleotide exchange factor activity [GO:0005086]	-
CDS_000000881	Q9R1D7	GBF1	37.681	1.01e-17	85.5	74	Golgi-specific brefeldin A-resistance guanine nucleotide exchange factor 1 (BFA-resistant GEF 1)	GBF1	Cricetulus griseus (Chinese hamster) (Cricetulus barabensis griseus)	1856	protein transport [GO:0015031]; regulation of ARF protein signal transduction [GO:0032012]	endoplasmic reticulum-Golgi intermediate compartment [GO:0005793]; Golgi apparatus [GO:0005794]; lipid droplet [GO:0005811]; membrane [GO:0016020]	ARF guanyl-nucleotide exchange factor activity [GO:0005086]; lipid binding [GO:0008289]	-
CDS_000000882	P48580	PP2A1	96.175	2.4e-129	374	92	Serine/threonine-protein phosphatase PP2A catalytic subunit (EC 3.1.3.16)	pph-1 NCU06630	Neurospora crassa (strain ATCC 24698 / 74-OR23-1A / CBS 708.71 / DSM 1257 / FGSC 987)	327	-	-	metal ion binding [GO:0046872]; phosphoprotein phosphatase activity [GO:0004721]	-
CDS_000000883	Q91ZX6	SENP2	32.292	8.76e-19	94.4	24	Sentrin-specific protease 2 (EC 3.4.22.-) (Axam2) (SUMO-1 protease 1) (SuPr-1) (SUMO-1/Smt3-specific isopeptidase 2) (Smt3ip2) (Sentrin/SUMO-specific protease SENP2)	Senp2 Smt3ip2 Supr1	Mus musculus (Mouse)	588	dorsal/ventral axis specification [GO:0009950]; fat cell differentiation [GO:0045444]; heart development [GO:0007507]; labyrinthine layer development [GO:0060711]; mRNA transport [GO:0051028]; negative regulation of chromatin binding [GO:0035562]; negative regulation of DNA damage response, signal transduction by p53 class mediator [GO:0043518]; negative regulation of protein binding [GO:0032091]…	cytoplasm [GO:0005737]; cytoplasmic vesicle [GO:0031410]; cytosol [GO:0005829]; nuclear body [GO:0016604]; nuclear membrane [GO:0031965]; nuclear pore [GO:0005643]; nucleus [GO:0005634]; PML body [GO:0016605]	protein domain specific binding [GO:0019904]; SUMO-specific endopeptidase activity [GO:0070139]; SUMO-specific isopeptidase activity [GO:0070140]	-
CDS_000000884	O94564	YGD6	47.529	5.82e-73	233	94	Zinc-type alcohol dehydrogenase-like protein C1773.06c (EC 1.-.-.-)	SPBC1773.06c	Schizosaccharomyces pombe (strain 972 / ATCC 24843) (Fission yeast)	346	alcohol metabolic process [GO:0006066]; generation of precursor metabolites and energy [GO:0006091]	cytosol [GO:0005829]	alcohol dehydrogenase (NAD+) activity [GO:0004022]	-
CDS_000000887	Q08960	TYW1	46.638	0	610	86	S-adenosyl-L-methionine-dependent tRNA 4-demethylwyosine synthase (EC 4.1.3.44) (tRNA wybutosine-synthesizing protein 1)	TYW1 YPL207W	Saccharomyces cerevisiae (strain ATCC 204508 / S288c) (Baker's yeast)	810	tRNA modification [GO:0006400]; wybutosine biosynthetic process [GO:0031591]	cytoplasm [GO:0005737]; endoplasmic reticulum [GO:0005783]	4 iron, 4 sulfur cluster binding [GO:0051539]; FMN binding [GO:0010181]; metal ion binding [GO:0046872]; tRNA-4-demethylwyosine synthase activity [GO:0102521]	tRNA modification; wybutosine-tRNA(Phe) biosynthesis.
CDS_000000888	Q7SAK9	SEN34	45.082	3.41e-31	125	79	Probable tRNA-splicing endonuclease subunit tsp-4 (EC 4.6.1.16) (tRNA-intron endonuclease sen34) (tRNA-splicing protein 2)	tsp-4 sen34 B2E7.010 NCU08032	Neurospora crassa (strain ATCC 24698 / 74-OR23-1A / CBS 708.71 / DSM 1257 / FGSC 987)	315	tRNA-type intron splice site recognition and cleavage [GO:0000379]	tRNA-intron endonuclease complex [GO:0000214]	lyase activity [GO:0016829]; nucleic acid binding [GO:0003676]; tRNA-intron endonuclease activity [GO:0000213]	-
CDS_000000889	Q96WY0	RHOC	58.537	2.01e-24	98.6	75	GTP-binding protein rhoC (Rho3 protein homolog)	rhoC AN2687	Emericella nidulans (strain FGSC A4 / ATCC 38163 / CBS 112.46 / NRRL 194 / M139) (Aspergillus nidulans)	280	actin filament bundle assembly [GO:0051017]; actin filament organization [GO:0007015]; actomyosin contractile ring assembly [GO:0000915]; cellular protein localization [GO:0034613]; division septum assembly [GO:0000917]; establishment or maintenance of actin cytoskeleton polarity [GO:0030950]; regulation of actin cytoskeleton organization [GO:0032956]; regulation of actomyosin contractile ring co…	cell cortex [GO:0005938]; cell division site [GO:0032153]; cytoplasm [GO:0005737]; division septum [GO:0000935]; intracellular membrane-bounded organelle [GO:0043231]; plasma membrane [GO:0005886]	GTPase activity [GO:0003924]; GTP binding [GO:0005525]; protein kinase binding [GO:0019901]	-
CDS_000000890	Q96WY0	RHOC	52.809	4.47e-19	85.9	47	GTP-binding protein rhoC (Rho3 protein homolog)	rhoC AN2687	Emericella nidulans (strain FGSC A4 / ATCC 38163 / CBS 112.46 / NRRL 194 / M139) (Aspergillus nidulans)	280	actin filament bundle assembly [GO:0051017]; actin filament organization [GO:0007015]; actomyosin contractile ring assembly [GO:0000915]; cellular protein localization [GO:0034613]; division septum assembly [GO:0000917]; establishment or maintenance of actin cytoskeleton polarity [GO:0030950]; regulation of actin cytoskeleton organization [GO:0032956]; regulation of actomyosin contractile ring co…	cell cortex [GO:0005938]; cell division site [GO:0032153]; cytoplasm [GO:0005737]; division septum [GO:0000935]; intracellular membrane-bounded organelle [GO:0043231]; plasma membrane [GO:0005886]	GTPase activity [GO:0003924]; GTP binding [GO:0005525]; protein kinase binding [GO:0019901]	-
CDS_000000891	Q9P6N5	DS1PP	56.897	7.53e-13	67.4	55	Dihydrosphingosine 1-phosphate phosphatase C823.11 (EC 3.1.3.-)	SPAC823.11	Schizosaccharomyces pombe (strain 972 / ATCC 24843) (Fission yeast)	411	sphingolipid biosynthetic process [GO:0030148]	endoplasmic reticulum membrane [GO:0005789]; integral component of membrane [GO:0016021]	sphingosine-1-phosphate phosphatase activity [GO:0042392]	-
CDS_000000892	Q9P6N5	DS1PP	39.419	2.52e-51	185	49	Dihydrosphingosine 1-phosphate phosphatase C823.11 (EC 3.1.3.-)	SPAC823.11	Schizosaccharomyces pombe (strain 972 / ATCC 24843) (Fission yeast)	411	sphingolipid biosynthetic process [GO:0030148]	endoplasmic reticulum membrane [GO:0005789]; integral component of membrane [GO:0016021]	sphingosine-1-phosphate phosphatase activity [GO:0042392]	-
CDS_000000893	O74178	KES1	38.462	3.01e-72	241	66	Protein kes1	kes1 SPBC1271.12	Schizosaccharomyces pombe (strain 972 / ATCC 24843) (Fission yeast)	388	intermembrane sterol transfer [GO:0120011]; sterol biosynthetic process [GO:0016126]	cell division site [GO:0032153]; cytosol [GO:0005829]; intracellular membrane-bounded organelle [GO:0043231]; membrane [GO:0016020]	lipid binding [GO:0008289]; oxysterol binding [GO:0008142]; sterol binding [GO:0032934]	-
CDS_000000897	P38075	PDX3	51.667	9.81e-79	245	82	Pyridoxamine 5'-phosphate oxidase (EC 1.4.3.5) (PNP/PMP oxidase) (PNPOx)	PDX3 YBR035C YBR0321	Saccharomyces cerevisiae (strain ATCC 204508 / S288c) (Baker's yeast)	228	pyridoxal 5'-phosphate salvage [GO:0009443]; pyridoxine biosynthetic process [GO:0008615]	mitochondrial intermembrane space [GO:0005758]	FMN binding [GO:0010181]; pyridoxamine-phosphate oxidase activity [GO:0004733]	Cofactor metabolism; pyridoxal 5'-phosphate salvage; pyridoxal 5'-phosphate from pyridoxamine 5'-phosphate: step 1/1.; Cofactor metabolism; pyridoxal 5'-phosphate salvage; pyridoxal 5'-phosphate from pyridoxine 5'-phosphate: step 1/1.
CDS_000000898	Q1K9C2	MET5	54.262	0	1337	90	Sulfite reductase [NADPH] subunit beta (EC 1.8.1.2)	sir1 SPAC10F6.01c SPAC4C5.05c	Schizosaccharomyces pombe (strain 972 / ATCC 24843) (Fission yeast)	1473	cysteine biosynthetic process [GO:0019344]; hydrogen sulfide biosynthetic process [GO:0070814]; methionine biosynthetic process [GO:0009086]; sulfate assimilation [GO:0000103]	cytosol [GO:0005829]; sulfite reductase complex (NADPH) [GO:0009337]	4 iron, 4 sulfur cluster binding [GO:0051539]; FMN binding [GO:0010181]; heme binding [GO:0020037]; metal ion binding [GO:0046872]; NADP binding [GO:0050661]; sulfite reductase (ferredoxin) activity [GO:0050311]; sulfite reductase (NADPH) activity [GO:0004783]; sulfite reductase activity [GO:0016002]	Sulfur metabolism; hydrogen sulfide biosynthesis; hydrogen sulfide from sulfite (NADPH route): step 1/1.
CDS_000000899	G2QFD0	LMCO1	46.751	4.99e-166	492	98	Laccase-like multicopper oxidase 1 (LMCO) (EC 1.-.-.-)	LMCO1 MYCTH_2063133	Myceliophthora thermophila (strain ATCC 42464 / BCRC 31852 / DSM 1799) (Sporotrichum thermophile)	650	-	-	copper ion binding [GO:0005507]; oxidoreductase activity [GO:0016491]	-
CDS_000000901	O74852	YQ92	33.333	1.27e-56	197	92	Uncharacterized MFS-type transporter C18.02	SPCC18.02	Schizosaccharomyces pombe (strain 972 / ATCC 24843) (Fission yeast)	448	transmembrane transport [GO:0055085]	endoplasmic reticulum [GO:0005783]; integral component of membrane [GO:0016021]	transmembrane transporter activity [GO:0022857]	-
CDS_000000902	O59941	VATD	84.071	9.8e-64	200	100	V-type proton ATPase subunit D (V-ATPase subunit D) (Vacuolar proton pump subunit D)	vma-8 B2E7.040 NCU08035	Neurospora crassa (strain ATCC 24698 / 74-OR23-1A / CBS 708.71 / DSM 1257 / FGSC 987)	264	vacuolar acidification [GO:0007035]	cell [GO:0005623]; proton-transporting V-type ATPase complex [GO:0033176]; vacuolar membrane [GO:0005774]; vacuolar proton-transporting V-type ATPase complex [GO:0016471]	proton-transporting ATPase activity, rotational mechanism [GO:0046961]	-
CDS_000000903	Q4WVF4	SYF1	78.279	0	1228	83	Pre-mRNA-splicing factor syf1	syf1 AFUA_5G11910	Neosartorya fumigata (strain ATCC MYA-4609 / Af293 / CBS 101355 / FGSC A1100) (Aspergillus fumigatus)	839	generation of catalytic spliceosome for first transesterification step [GO:0000349]; mRNA splicing, via spliceosome [GO:0000398]	catalytic step 2 spliceosome [GO:0071013]; post-mRNA release spliceosomal complex [GO:0071014]; Prp19 complex [GO:0000974]; U2-type catalytic step 2 spliceosome [GO:0071007]	-	-
CDS_000000904	Q9H7B4	SMYD3	29.677	1.15e-09	63.5	37	Histone-lysine N-methyltransferase SMYD3 (EC 2.1.1.354) (SET and MYND domain-containing protein 3) (Zinc finger MYND domain-containing protein 1)	SMYD3 ZMYND1 ZNFN3A1	Homo sapiens (Human)	428	cellular response to dexamethasone stimulus [GO:0071549]; establishment of protein localization [GO:0045184]; myotube cell development [GO:0014904]; negative regulation of protein kinase activity [GO:0006469]; nucleosome assembly [GO:0006334]; positive regulation of peptidyl-serine phosphorylation [GO:0033138]; positive regulation of transcription by RNA polymerase II [GO:0045944]	cytosol [GO:0005829]; nucleoplasm [GO:0005654]; nucleus [GO:0005634]	histone-lysine N-methyltransferase activity [GO:0018024]; metal ion binding [GO:0046872]; RNA polymerase II cis-regulatory region sequence-specific DNA binding [GO:0000978]; RNA polymerase II complex binding [GO:0000993]; RNA polymerase II intronic transcription regulatory region sequence-specific DNA binding [GO:0001162]	-
CDS_000000905	Q9NQX3	GEPH	50.276	5.09e-41	151	97	Gephyrin [Includes: Molybdopterin adenylyltransferase (MPT adenylyltransferase) (EC 2.7.7.75) (Domain G); Molybdopterin molybdenumtransferase (MPT Mo-transferase) (EC 2.10.1.1) (Domain E)]	GPHN GPH KIAA1385	Homo sapiens (Human)	736	establishment of synaptic specificity at neuromuscular junction [GO:0007529]; gamma-aminobutyric acid receptor clustering [GO:0097112]; glycine receptor clustering [GO:0072579]; molybdenum incorporation into molybdenum-molybdopterin complex [GO:0018315]; molybdopterin cofactor biosynthetic process [GO:0032324]; Mo-molybdopterin cofactor biosynthetic process [GO:0006777]; postsynaptic neurotransmi…	cell junction [GO:0030054]; cytoplasm [GO:0005737]; cytoskeleton [GO:0005856]; cytosol [GO:0005829]; dendrite [GO:0030425]; plasma membrane [GO:0005886]; postsynaptic density [GO:0014069]; postsynaptic membrane [GO:0045211]; postsynaptic specialization [GO:0099572]; postsynaptic specialization membrane [GO:0099634]	ATP binding [GO:0005524]; metal ion binding [GO:0046872]; molybdopterin adenylyltransferase activity [GO:0061598]; molybdopterin cofactor binding [GO:0043546]; molybdopterin molybdotransferase activity [GO:0061599]; nitrate reductase activity [GO:0008940]	Cofactor biosynthesis; molybdopterin biosynthesis. {ECO:0000269|PubMed:11095995, ECO:0000269|PubMed:22040219, ECO:0000269|PubMed:26613940}.
CDS_000000906	Q9NQX3	GEPH	41.322	5.35e-42	156	93	Gephyrin [Includes: Molybdopterin adenylyltransferase (MPT adenylyltransferase) (EC 2.7.7.75) (Domain G); Molybdopterin molybdenumtransferase (MPT Mo-transferase) (EC 2.10.1.1) (Domain E)]	GPHN GPH KIAA1385	Homo sapiens (Human)	736	establishment of synaptic specificity at neuromuscular junction [GO:0007529]; gamma-aminobutyric acid receptor clustering [GO:0097112]; glycine receptor clustering [GO:0072579]; molybdenum incorporation into molybdenum-molybdopterin complex [GO:0018315]; molybdopterin cofactor biosynthetic process [GO:0032324]; Mo-molybdopterin cofactor biosynthetic process [GO:0006777]; postsynaptic neurotransmi…	cell junction [GO:0030054]; cytoplasm [GO:0005737]; cytoskeleton [GO:0005856]; cytosol [GO:0005829]; dendrite [GO:0030425]; plasma membrane [GO:0005886]; postsynaptic density [GO:0014069]; postsynaptic membrane [GO:0045211]; postsynaptic specialization [GO:0099572]; postsynaptic specialization membrane [GO:0099634]	ATP binding [GO:0005524]; metal ion binding [GO:0046872]; molybdopterin adenylyltransferase activity [GO:0061598]; molybdopterin cofactor binding [GO:0043546]; molybdopterin molybdotransferase activity [GO:0061599]; nitrate reductase activity [GO:0008940]	Cofactor biosynthesis; molybdopterin biosynthesis. {ECO:0000269|PubMed:11095995, ECO:0000269|PubMed:22040219, ECO:0000269|PubMed:26613940}.
CDS_000000907	O14046	VATO	62.687	5.62e-22	89.4	81	Probable V-type proton ATPase 20 kDa proteolipid subunit (V-ATPase 20 kDa proteolipid subunit) (Vacuolar proton pump 20 kDa proteolipid subunit)	vma16 SPAC2C4.13	Schizosaccharomyces pombe (strain 972 / ATCC 24843) (Fission yeast)	199	proton transmembrane transport [GO:1902600]; vacuolar acidification [GO:0007035]	cell [GO:0005623]; endoplasmic reticulum [GO:0005783]; fungal-type vacuole membrane [GO:0000329]; integral component of membrane [GO:0016021]; vacuolar proton-transporting V-type ATPase, V0 domain [GO:0000220]	proton-transporting ATPase activity, rotational mechanism [GO:0046961]	-
CDS_000000910	Q6L4S0	DDB1	29.877	2.16e-129	425	96	DNA damage-binding protein 1 (UV-damaged DNA-binding protein 1) (OsUV-DDB1)	DBB1 Os05g0592400 LOC_Os05g51480 OsJ_19757 P0663C08.8	Oryza sativa subsp. japonica (Rice)	1090	DNA repair [GO:0006281]; proteasome-mediated ubiquitin-dependent protein catabolic process [GO:0043161]	nucleus [GO:0005634]	damaged DNA binding [GO:0003684]	-
CDS_000000911	O74883	RPC5	32.5	2.02e-07	52.8	42	DNA-directed RNA polymerase III subunit rpc5 (RNA polymerase III subunit C5) (RNA polymerase III subunit C37)	rpc37 SPCC330.13	Schizosaccharomyces pombe (strain 972 / ATCC 24843) (Fission yeast)	242	transcription by RNA polymerase III [GO:0006383]	cytosol [GO:0005829]; nuclear chromatin [GO:0000790]; nucleus [GO:0005634]; RNA polymerase III complex [GO:0005666]	DNA-directed 5'-3' RNA polymerase activity [GO:0003899]	-
CDS_000000912	Q9JK91	MLH1	32.258	1.87e-68	238	100	DNA mismatch repair protein Mlh1 (MutL protein homolog 1)	Mlh1	Mus musculus (Mouse)	760	cellular response to DNA damage stimulus [GO:0006974]; DNA repair [GO:0006281]; double-strand break repair via nonhomologous end joining [GO:0006303]; female meiosis chromosome segregation [GO:0016321]; homologous chromosome segregation [GO:0045143]; intrinsic apoptotic signaling pathway in response to DNA damage [GO:0008630]; isotype switching [GO:0045190]; male meiosis chromosome segregation [G…	cell [GO:0005623]; chiasma [GO:0005712]; chromosome [GO:0005694]; condensed chromosome [GO:0000793]; condensed nuclear chromosome [GO:0000794]; late recombination nodule [GO:0005715]; male germ cell nucleus [GO:0001673]; mismatch repair complex [GO:0032300]; MutLalpha complex [GO:0032389]; nucleoplasm [GO:0005654]; nucleus [GO:0005634]; synaptonemal complex [GO:0000795]	ATPase activity [GO:0016887]; ATP binding [GO:0005524]; chromatin binding [GO:0003682]; enzyme binding [GO:0019899]; guanine/thymine mispair binding [GO:0032137]; MutSalpha complex binding [GO:0032407]; single-stranded DNA binding [GO:0003697]	-
CDS_000000913	P38920	MLH1	68.254	1.64e-21	93.2	61	DNA mismatch repair protein MLH1 (MutL protein homolog 1) (Post meiotic segregation protein 2)	MLH1 PMS2 YMR167W YM8520.16	Saccharomyces cerevisiae (strain ATCC 204508 / S288c) (Baker's yeast)	769	meiotic heteroduplex formation [GO:0000713]; meiotic mismatch repair [GO:0000710]; mismatch repair [GO:0006298]; reciprocal meiotic recombination [GO:0007131]	chiasma [GO:0005712]; cytoplasm [GO:0005737]; mismatch repair complex [GO:0032300]; mitochondrion [GO:0005739]; MutLalpha complex [GO:0032389]; MutLbeta complex [GO:0032390]; MutLgamma complex [GO:0097587]; nucleus [GO:0005634]	ATPase activity [GO:0016887]; ATP binding [GO:0005524]; mismatched DNA binding [GO:0030983]	-
CDS_000000915	Q5BH63	SVF1	59.286	7.02e-51	171	100	Survival factor 1	svf1 AN0117	Emericella nidulans (strain FGSC A4 / ATCC 38163 / CBS 112.46 / NRRL 194 / M139) (Aspergillus nidulans)	380	cellular response to oxidative stress [GO:0034599]	cytoplasm [GO:0005737]; nucleus [GO:0005634]	-	-
CDS_000000918	O59763	OCA2	66.857	1.64e-75	254	38	Serine/threonine-protein kinase oca2 (EC 2.7.11.1)	oca2 SPCC1020.10	Schizosaccharomyces pombe (strain 972 / ATCC 24843) (Fission yeast)	650	cell cycle [GO:0007049]; intracellular signal transduction [GO:0035556]; negative regulation of transcription by RNA polymerase II [GO:0000122]; protein phosphorylation [GO:0006468]; regulation of nitrogen utilization [GO:0006808]; signaling [GO:0023052]	cell division site [GO:0032153]; cell tip [GO:0051286]; cytoplasm [GO:0005737]; cytosol [GO:0005829]; nucleus [GO:0005634]	ATP binding [GO:0005524]; protein serine/threonine kinase activity [GO:0004674]	-
CDS_000000919	O59763	OCA2	38.994	6.68e-29	116	91	Serine/threonine-protein kinase oca2 (EC 2.7.11.1)	oca2 SPCC1020.10	Schizosaccharomyces pombe (strain 972 / ATCC 24843) (Fission yeast)	650	cell cycle [GO:0007049]; intracellular signal transduction [GO:0035556]; negative regulation of transcription by RNA polymerase II [GO:0000122]; protein phosphorylation [GO:0006468]; regulation of nitrogen utilization [GO:0006808]; signaling [GO:0023052]	cell division site [GO:0032153]; cell tip [GO:0051286]; cytoplasm [GO:0005737]; cytosol [GO:0005829]; nucleus [GO:0005634]	ATP binding [GO:0005524]; protein serine/threonine kinase activity [GO:0004674]	-
CDS_000000921	Q9USL5	DOM34	44.675	8.32e-116	350	94	Protein dom34 (EC 3.1.-.-)	dom34 SPCC18B5.06	Schizosaccharomyces pombe (strain 972 / ATCC 24843) (Fission yeast)	390	cell division [GO:0051301]; cytoplasmic translational termination [GO:0002184]; endoplasmic reticulum unfolded protein response [GO:0030968]; meiotic cell cycle [GO:0051321]; negative regulation of G0 to G1 transition [GO:0070317]; nonfunctional rRNA decay [GO:0070651]; nuclear-transcribed mRNA catabolic process, no-go decay [GO:0070966]; nuclear-transcribed mRNA catabolic process, non-stop decay…	cytoplasm [GO:0005737]; cytosol [GO:0005829]; Dom34-Hbs1 complex [GO:1990533]; nucleus [GO:0005634]	endonuclease activity [GO:0004519]; metal ion binding [GO:0046872]; ribosome binding [GO:0043022]; translation release factor activity [GO:0003747]	-
CDS_000000922	Q5AUN2	XPTC	36.2	1.44e-84	279	100	Dehydrogenase xptC (EC 1.1.-.-) (Prenyl xanthone synthesis protein C)	xptC AN7998	Emericella nidulans (strain FGSC A4 / ATCC 38163 / CBS 112.46 / NRRL 194 / M139) (Aspergillus nidulans)	622	shamixanthone biosynthetic process [GO:1900793]	-	flavin adenine dinucleotide binding [GO:0050660]; oxidoreductase activity, acting on CH-OH group of donors [GO:0016614]	Secondary metabolite biosynthesis. {ECO:0000269|PubMed:21351751}.
CDS_000000925	A0A1I9LN01	LAF3	33.725	1.84e-29	120	96	Protein LONG AFTER FAR-RED 3 (EC 3.5.-.-)	LAF3 At3g55850 F27K19.30	Arabidopsis thaliana (Mouse-ear cress)	583	de-etiolation [GO:0009704]; response to far red light [GO:0010218]; seed germination [GO:0009845]	integral component of membrane [GO:0016021]; perinuclear region of cytoplasm [GO:0048471]	hydrolase activity, acting on carbon-nitrogen (but not peptide) bonds [GO:0016810]	-
CDS_000000926	P93732	PIP	30.714	2.59e-06	52.4	42	Proline iminopeptidase (PIP) (EC 3.4.11.5) (Prolyl aminopeptidase) (PAP)	PIP At2g14260 T1O16.15	Arabidopsis thaliana (Mouse-ear cress)	380	-	chloroplast [GO:0009507]; cytosol [GO:0005829]; mitochondrion [GO:0005739]; secretory vesicle [GO:0099503]	aminopeptidase activity [GO:0004177]	-
CDS_000000927	Q9W5U2	CHI10	28.125	1.02e-07	56.2	58	Probable chitinase 10 (EC 3.2.1.14) (Probable chitinase 1) (Probable chitinase 3)	Cht10 Cht1 Cht3 CG18140	Drosophila melanogaster (Fruit fly)	2286	chitin catabolic process [GO:0006032]; polysaccharide catabolic process [GO:0000272]	cytoplasm [GO:0005737]; extracellular region [GO:0005576]	chitinase activity [GO:0004568]; chitin binding [GO:0008061]	-
CDS_000000928	O94543	YCD3	25.214	1.19e-47	188	66	Uncharacterized membrane protein C1322.03	SPCC1322.03	Schizosaccharomyces pombe (strain 972 / ATCC 24843) (Fission yeast)	862	calcium ion import across plasma membrane [GO:0098703]; transmembrane transport [GO:0055085]	cell [GO:0005623]; cytoplasm [GO:0005737]; Golgi apparatus [GO:0005794]; Golgi membrane [GO:0000139]; integral component of membrane [GO:0016021]	calcium channel activity [GO:0005262]	-
CDS_000000929	B0XRV0	DPP5	48.855	7.35e-64	222	66	Dipeptidyl-peptidase 5 (EC 3.4.14.-) (Dipeptidyl-peptidase V) (DPP V) (DppV)	AFUB_024920	Neosartorya fumigata (strain CEA10 / CBS 144.89 / FGSC A1163) (Aspergillus fumigatus)	721	-	extracellular region [GO:0005576]	serine-type peptidase activity [GO:0008236]	-
CDS_000000931	D4AY62	A1131	53.746	5.39e-110	335	96	Cytochrome P450 ARB_01131 (EC 1.14.14.-)	ARB_01131	Arthroderma benhamiae (strain ATCC MYA-4681 / CBS 112371) (Trichophyton mentagrophytes)	499	-	-	heme binding [GO:0020037]; iron ion binding [GO:0005506]; monooxygenase activity [GO:0004497]; oxidoreductase activity, acting on paired donors, with incorporation or reduction of molecular oxygen [GO:0016705]	-
CDS_000000932	Q6CA53	APT	58.955	5.71e-50	165	74	Adenine phosphoribosyltransferase (APRT) (EC 2.4.2.7)	APT1 YALI0D05797g	Yarrowia lipolytica (strain CLIB 122 / E 150) (Yeast) (Candida lipolytica)	182	adenine salvage [GO:0006168]; AMP salvage [GO:0044209]; purine ribonucleoside salvage [GO:0006166]	cytoplasm [GO:0005737]; nucleus [GO:0005634]	adenine binding [GO:0002055]; adenine phosphoribosyltransferase activity [GO:0003999]; AMP binding [GO:0016208]; metal ion binding [GO:0046872]	Purine metabolism; AMP biosynthesis via salvage pathway; AMP from adenine: step 1/1.
CDS_000000933	P17423	KHSE	60.286	4.6e-151	450	49	Homoserine kinase (HK) (HSK) (EC 2.7.1.39)	THR1 YHR025W	Saccharomyces cerevisiae (strain ATCC 204508 / S288c) (Baker's yeast)	357	homoserine metabolic process [GO:0009092]; threonine biosynthetic process [GO:0009088]	-	ATP binding [GO:0005524]; homoserine kinase activity [GO:0004413]	Amino-acid biosynthesis; L-threonine biosynthesis; L-threonine from L-aspartate: step 4/5.
CDS_000000935	Q58E76	ATD3A	26.984	6.3e-09	62.4	33	ATPase family AAA domain-containing protein 3-A	atad3-a	Xenopus laevis (African clawed frog)	593	mitochondrion organization [GO:0007005]	integral component of membrane [GO:0016021]; mitochondrial inner membrane [GO:0005743]; mitochondrial nucleoid [GO:0042645]	ATP binding [GO:0005524]	-
CDS_000000937	Q56ZZ7	PLST4	30.539	1.01e-11	68.9	54	Plastidic glucose transporter 4 (AtpGlcT)	At5g16150 T21H19.70	Arabidopsis thaliana (Mouse-ear cress)	546	-	chloroplast envelope [GO:0009941]; chloroplast inner membrane [GO:0009706]; integral component of plasma membrane [GO:0005887]; plastid [GO:0009536]	carbohydrate:proton symporter activity [GO:0005351]	-
CDS_000000938	P28568	GTR3	41.026	3.19e-12	67	58	Solute carrier family 2, facilitated glucose transporter member 3 (CEF-GT3) (Glucose transporter type 3) (GLUT-3)	SLC2A3 GLUT3	Gallus gallus (Chicken)	496	glucose transmembrane transport [GO:1904659]	cell [GO:0005623]; cell projection [GO:0042995]; extracellular space [GO:0005615]; integral component of membrane [GO:0016021]; integral component of plasma membrane [GO:0005887]; perikaryon [GO:0043204]; plasma membrane [GO:0005886]	glucose binding [GO:0005536]; glucose transmembrane transporter activity [GO:0005355]	-
CDS_000000939	Q8VZ80	PLT5	35.385	2.04e-17	83.2	73	Polyol transporter 5 (Protein POLYOL TRANSPORTER 5) (AtPLT5) (Sugar-proton symporter PLT5)	PLT5 At3g18830 MVE11.10 MVE11.22	Arabidopsis thaliana (Mouse-ear cress)	539	lateral root formation [GO:0010311]	integral component of plasma membrane [GO:0005887]; plasma membrane [GO:0005886]	carbohydrate:proton symporter activity [GO:0005351]; D-ribose transmembrane transporter activity [GO:0015591]; D-xylose transmembrane transporter activity [GO:0015148]; galactose transmembrane transporter activity [GO:0005354]; glucose transmembrane transporter activity [GO:0005355]; glycerol transmembrane transporter activity [GO:0015168]; mannitol transmembrane transporter activity [GO:0015575]…	-
CDS_000000941	Q8Q0U0	Y045	36.842	2.41e-18	91.3	20	Putative ankyrin repeat protein MM_0045	MM_0045	Methanosarcina mazei (strain ATCC BAA-159 / DSM 3647 / Goe1 / Go1 / JCM 11833 / OCM 88) (Methanosarcina frisia)	360	-	-	-	-
CDS_000000944	K3VAW8	W4937	39.711	5.07e-57	196	95	Probable transcription factor FPSE_09189 (W493 A and B biosynthesis cluster protein FPSE_09189)	FPSE_09189	Fusarium pseudograminearum (strain CS3096) (Wheat and barley crown-rot fungus)	500	-	nucleus [GO:0005634]	DNA binding [GO:0003677]	-
CDS_000000945	Q96V64	EXG	51.87	6.56e-137	405	95	Glucan 1,3-beta-glucosidase (EC 3.2.1.58) (Exo-1,3-beta-glucanase)	-	Blumeria graminis (Powdery mildew) (Oidium monilioides)	426	carbohydrate metabolic process [GO:0005975]; cell wall organization [GO:0071555]	extracellular region [GO:0005576]	glucan exo-1,3-beta-glucosidase activity [GO:0004338]	-
CDS_000000947	Q4WRQ4	MFSB	36.158	7.75e-32	129	55	Major facilitator superfamily multidrug transporter mfsB	mfsB AFUA_1G15490	Neosartorya fumigata (strain ATCC MYA-4609 / Af293 / CBS 101355 / FGSC A1100) (Aspergillus fumigatus)	602	transmembrane transport [GO:0055085]	integral component of membrane [GO:0016021]	-	-
CDS_000000948	Q4WRQ4	MFSB	37.736	3.31e-55	194	94	Major facilitator superfamily multidrug transporter mfsB	mfsB AFUA_1G15490	Neosartorya fumigata (strain ATCC MYA-4609 / Af293 / CBS 101355 / FGSC A1100) (Aspergillus fumigatus)	602	transmembrane transport [GO:0055085]	integral component of membrane [GO:0016021]	-	-
CDS_000000950	P12685	TRK1	36.047	3.23e-47	181	79	High-affinity potassium transport protein	TRK1 YJL129C J0693	Saccharomyces cerevisiae (strain ATCC 204508 / S288c) (Baker's yeast)	1235	cellular potassium ion homeostasis [GO:0030007]; potassium ion import across plasma membrane [GO:1990573]	cell [GO:0005623]; cell periphery [GO:0071944]; integral component of plasma membrane [GO:0005887]; membrane raft [GO:0045121]; plasma membrane [GO:0005886]	cation transmembrane transporter activity [GO:0008324]; high-affinity potassium ion transmembrane transporter activity [GO:0140107]; potassium ion transmembrane transporter activity [GO:0015079]	-
CDS_000000951	P47946	TRK1	43.902	1.43e-35	137	77	Potassium transport protein 1	trk1 trk SPAC3F10.02c	Schizosaccharomyces pombe (strain 972 / ATCC 24843) (Fission yeast)	841	cellular potassium ion homeostasis [GO:0030007]; potassium ion import across plasma membrane [GO:1990573]; potassium ion transmembrane transport [GO:0071805]	cell [GO:0005623]; cell division site [GO:0032153]; cell tip [GO:0051286]; Golgi apparatus [GO:0005794]; integral component of plasma membrane [GO:0005887]; plasma membrane [GO:0005886]	cation transmembrane transporter activity [GO:0008324]; high-affinity potassium ion transmembrane transporter activity [GO:0140107]; potassium ion transmembrane transporter activity [GO:0015079]	-
CDS_000000954	Q9UW21	OBPAL	58.228	9.49e-27	106	60	Oxysterol-binding protein-like protein OBPalpha	OBPALPHA C5_01775C_B CaO19.10709/10710	Candida albicans (strain SC5314 / ATCC MYA-2876) (Yeast)	429	lipid transport [GO:0006869]; pathogenesis [GO:0009405]; single-species biofilm formation on inanimate substrate [GO:0044011]	-	lipid binding [GO:0008289]	-
CDS_000000955	P53184	PNC1	33.708	3.6e-08	52.8	73	Nicotinamidase (EC 3.5.1.19) (Nicotinamide deamidase) (NAMase)	PNC1 YGL037C	Saccharomyces cerevisiae (strain ATCC 204508 / S288c) (Baker's yeast)	216	chromatin silencing at rDNA [GO:0000183]; chromatin silencing at telomere [GO:0006348]; negative regulation of DNA amplification [GO:1904524]; nicotinate nucleotide salvage [GO:0019358]; replicative cell aging [GO:0001302]	chromosome, telomeric region [GO:0000781]; cytoplasm [GO:0005737]; nucleus [GO:0005634]; peroxisome [GO:0005777]	metal ion binding [GO:0046872]; nicotinamidase activity [GO:0008936]	Cofactor biosynthesis; nicotinate biosynthesis; nicotinate from nicotinamide: step 1/1.
CDS_000000956	P06809	COX4	62.5	1.63e-29	109	97	Cytochrome c oxidase subunit 4, mitochondrial (Cytochrome c oxidase polypeptide IV)	cox-4 NCU05689	Neurospora crassa (strain ATCC 24698 / 74-OR23-1A / CBS 708.71 / DSM 1257 / FGSC 987)	186	mitochondrial ATP synthesis coupled proton transport [GO:0042776]; mitochondrial electron transport, cytochrome c to oxygen [GO:0006123]	mitochondrial inner membrane [GO:0005743]	cytochrome-c oxidase activity [GO:0004129]	-
CDS_000000957	P87000	ACU15	41.096	2.47e-11	68.6	22	Transcriptional activator protein acu-15 (Acetate utilization protein 15)	acu-15 18A7.170 NCU06656	Neurospora crassa (strain ATCC 24698 / 74-OR23-1A / CBS 708.71 / DSM 1257 / FGSC 987)	926	transcription, DNA-templated [GO:0006351]	nucleus [GO:0005634]	DNA binding [GO:0003677]; DNA-binding transcription factor activity, RNA polymerase II-specific [GO:0000981]; zinc ion binding [GO:0008270]	-
CDS_000000959	P16157	ANK1	28.474	1.31e-30	134	48	Ankyrin-1 (ANK-1) (Ankyrin-R) (Erythrocyte ankyrin)	ANK1 ANK	Homo sapiens (Human)	1881	cytoskeleton organization [GO:0007010]; endoplasmic reticulum to Golgi vesicle-mediated transport [GO:0006888]; exocytosis [GO:0006887]; maintenance of epithelial cell apical/basal polarity [GO:0045199]; positive regulation of organelle organization [GO:0010638]; protein localization to plasma membrane [GO:0072659]; signal transduction [GO:0007165]	axolemma [GO:0030673]; axon initial segment [GO:0043194]; basolateral plasma membrane [GO:0016323]; cytoplasmic side of plasma membrane [GO:0009898]; cytoskeleton [GO:0005856]; cytosol [GO:0005829]; M band [GO:0031430]; membrane [GO:0016020]; nucleus [GO:0005634]; plasma membrane [GO:0005886]; postsynaptic membrane [GO:0045211]; sarcolemma [GO:0042383]; sarcoplasmic reticulum [GO:0016529]; spectr…	ATPase binding [GO:0051117]; cytoskeletal adaptor activity [GO:0008093]; enzyme binding [GO:0019899]; ion channel binding [GO:0044325]; protein phosphatase binding [GO:0019903]; spectrin binding [GO:0030507]; structural constituent of cytoskeleton [GO:0005200]; structural molecule activity [GO:0005198]	-
CDS_000000961	D4AYS6	A1345	26.33	4.43e-29	123	90	Probable extracellular serine carboxypeptidase (EC 3.4.-.-)	ARB_01345	Arthroderma benhamiae (strain ATCC MYA-4681 / CBS 112371) (Trichophyton mentagrophytes)	716	-	extracellular region [GO:0005576]; integral component of membrane [GO:0016021]	carboxypeptidase activity [GO:0004180]; serine-type peptidase activity [GO:0008236]	-
CDS_000000962	Q02256	PVH1	31.707	9.38e-17	81.3	69	Tyrosine-protein phosphatase YVH1 (PTPase YVH1) (EC 3.1.3.48)	YVH1 YIR026C	Saccharomyces cerevisiae (strain ATCC 204508 / S288c) (Baker's yeast)	364	ascospore wall assembly [GO:0030476]; cAMP-mediated signaling [GO:0019933]; meiotic cell cycle [GO:0051321]; positive regulation of autophagosome assembly [GO:2000786]; protein dephosphorylation [GO:0006470]; ribosomal large subunit assembly [GO:0000027]; ribosomal large subunit export from nucleus [GO:0000055]	cytoplasm [GO:0005737]; cytoplasmic stress granule [GO:0010494]; nucleus [GO:0005634]	preribosome binding [GO:1990275]; protein tyrosine/serine/threonine phosphatase activity [GO:0008138]; protein tyrosine phosphatase activity [GO:0004725]	-
CDS_000000963	Q4WI46	CRF2	48.387	1.79e-46	166	69	Probable glycosidase crf2 (EC 3.2.-.-) (Crh-like protein 2)	crf2 utr2 AFUA_2G03120	Neosartorya fumigata (strain ATCC MYA-4609 / Af293 / CBS 101355 / FGSC A1100) (Aspergillus fumigatus)	443	carbohydrate metabolic process [GO:0005975]; cell wall organization [GO:0071555]	anchored component of membrane [GO:0031225]; fungal-type cell wall [GO:0009277]; plasma membrane [GO:0005886]	hydrolase activity, hydrolyzing O-glycosyl compounds [GO:0004553]	-
CDS_000000964	G3Y416	YANC	44.762	1.53e-55	191	88	Cytochrome P450 monooxygenase yanC (EC 1.-.-.-) (Yanuthone D synthesis protein C)	yanC ASPNIDRAFT_54844	Aspergillus niger (strain ATCC 1015 / CBS 113.46 / FGSC A1144 / LSHB Ac4 / NCTC 3858a / NRRL 328 / USDA 3528.7)	537	terpenoid biosynthetic process [GO:0016114]	-	heme binding [GO:0020037]; iron ion binding [GO:0005506]; monooxygenase activity [GO:0004497]; oxidoreductase activity, acting on paired donors, with incorporation or reduction of molecular oxygen [GO:0016705]	Secondary metabolite biosynthesis; terpenoid biosynthesis. {ECO:0000269|PubMed:24684908}.
CDS_000000965	A1DBT4	PMEA	29.338	7.86e-22	98.2	82	Probable pectinesterase A (EC 3.1.1.11) (Pectin methylesterase A)	pmeA NFIA_099600	Neosartorya fischeri (strain ATCC 1020 / DSM 3700 / CBS 544.65 / FGSC A1164 / JCM 1740 / NRRL 181 / WB 181) (Aspergillus fischerianus)	324	cell wall modification [GO:0042545]; pectin catabolic process [GO:0045490]	extracellular region [GO:0005576]	aspartyl esterase activity [GO:0045330]; pectinesterase activity [GO:0030599]	Glycan metabolism; pectin degradation; 2-dehydro-3-deoxy-D-gluconate from pectin: step 1/5.
CDS_000000966	P50276	MUP1	37.656	3.65e-81	266	99	High-affinity methionine permease	MUP1 YGR055W	Saccharomyces cerevisiae (strain ATCC 204508 / S288c) (Baker's yeast)	574	cysteine transport [GO:0042883]; methionine import across plasma membrane [GO:1903692]; methionine transport [GO:0015821]; sulfur amino acid transport [GO:0000101]	cell periphery [GO:0071944]; fungal-type vacuole [GO:0000324]; integral component of membrane [GO:0016021]; plasma membrane [GO:0005886]	L-amino acid transmembrane transporter activity [GO:0015179]; L-methionine secondary active transmembrane transporter activity [GO:0000102]	-
CDS_000000967	Q10097	YAOI	32.161	6.56e-26	108	94	Uncharacterized transporter C11D3.18C	SPAC11D3.18c	Schizosaccharomyces pombe (strain 972 / ATCC 24843) (Fission yeast)	498	carboxylic acid transmembrane transport [GO:1905039]	endoplasmic reticulum [GO:0005783]; integral component of membrane [GO:0016021]; intrinsic component of membrane [GO:0031224]	carboxylic acid transmembrane transporter activity [GO:0046943]; transmembrane transporter activity [GO:0022857]	-
CDS_000000968	P25621	FEN2	25.899	9.54e-13	68.6	100	Pantothenate transporter FEN2 (Fenpropimorph resistance protein 2)	FEN2 YCR028C YCR28C	Saccharomyces cerevisiae (strain ATCC 204508 / S288c) (Baker's yeast)	512	endocytosis [GO:0006897]; pantothenate import across plasma membrane [GO:0098717]; pantothenate transmembrane transport [GO:0015887]	cell periphery [GO:0071944]; fungal-type vacuole [GO:0000324]; fungal-type vacuole membrane [GO:0000329]; integral component of membrane [GO:0016021]; intrinsic component of membrane [GO:0031224]; plasma membrane [GO:0005886]	pantothenate transmembrane transporter activity [GO:0015233]; transmembrane transporter activity [GO:0022857]	-
CDS_000000970	G3XMC2	AZAH	42.231	4.56e-54	186	95	FAD-dependent monooxygenase azaH (EC 1.-.-.-) (Azaphilone biosynthesis cluster protein azaH)	azaH ASPNIDRAFT_188800	Aspergillus niger (strain ATCC 1015 / CBS 113.46 / FGSC A1144 / LSHB Ac4 / NCTC 3858a / NRRL 328 / USDA 3528.7)	429	-	integral component of membrane [GO:0016021]	FAD binding [GO:0071949]; monooxygenase activity [GO:0004497]	Secondary metabolite biosynthesis. {ECO:0000269|PubMed:22921072}.
CDS_000000971	P23262	NHG1	41.912	4.3e-28	111	91	Salicylate hydroxylase (EC 1.14.13.1) (Salicylate 1-monooxygenase)	nahG	Pseudomonas putida (Arthrobacter siderocapsulatus)	434	aromatic compound catabolic process [GO:0019439]	-	FAD binding [GO:0071949]; salicylate 1-monooxygenase activity [GO:0018658]	Aromatic compound metabolism; naphthalene degradation.
CDS_000000972	Q2ULM2	LAP2	52.026	6.92e-151	448	89	probable leucine aminopeptidase 2 (EC 3.4.11.-) (Aminopeptidase II) (Leucyl aminopeptidase 2) (LAP2)	lap2 AO090003000354	Aspergillus oryzae (strain ATCC 42149 / RIB 40) (Yellow koji mold)	496	-	extracellular region [GO:0005576]	aminopeptidase activity [GO:0004177]; metal ion binding [GO:0046872]; metallopeptidase activity [GO:0008237]	-
CDS_000000975	Q88QS2	GPH	30.534	2.47e-13	70.9	54	Phosphoglycolate phosphatase (PGP) (PGPase) (EC 3.1.3.18)	PP_0416	Pseudomonas putida (strain ATCC 47054 / DSM 6125 / NCIMB 11950 / KT2440)	272	carbohydrate metabolic process [GO:0005975]; glycolate biosynthetic process [GO:0046295]	-	metal ion binding [GO:0046872]; phosphoglycolate phosphatase activity [GO:0008967]	Organic acid metabolism; glycolate biosynthesis; glycolate from 2-phosphoglycolate: step 1/1. {ECO:0000255|HAMAP-Rule:MF_00495}.
CDS_000000977	Q9N1R6	BAT1	31.832	6.57e-47	171	98	b(0,+)-type amino acid transporter 1 (b(0,+)AT) (4F2-LC6) (Glycoprotein-associated amino acid transporter b0,+AT1) (Solute carrier family 7 member 9)	SLC7A9 BAT1	Oryctolagus cuniculus (Rabbit)	487	L-cystine transport [GO:0015811]; neutral amino acid transport [GO:0015804]	apical plasma membrane [GO:0016324]; brush border membrane [GO:0031526]; integral component of membrane [GO:0016021]; plasma membrane [GO:0005886]	L-cystine transmembrane transporter activity [GO:0015184]; neutral amino acid transmembrane transporter activity [GO:0015175]; peptide antigen binding [GO:0042605]	-
CDS_000000979	Q4WQZ0	TPCH	31.967	4.4e-08	57	41	Methyltransferase tpcH (EC 2.1.1.-) (Trypacidin synthesis protein H)	tpcH tynH AFUA_4G14510	Neosartorya fumigata (strain ATCC MYA-4609 / Af293 / CBS 101355 / FGSC A1100) (Aspergillus fumigatus)	282	methylation [GO:0032259]; secondary metabolite biosynthetic process [GO:0044550]	-	methyltransferase activity [GO:0008168]	Secondary metabolite biosynthesis. {ECO:0000305|PubMed:26242966}.
CDS_000000980	P32953	CYBL	35.048	1.73e-55	194	99	(S)-mandelate dehydrogenase, mitochondrial (EC 1.1.99.31) (Flavocytochrome b) (L(+)-mandelate dehydrogenase) (L-MDH)	-	Rhodotorula graminis (Yeast)	565	mandelate catabolic process [GO:0019596]	mitochondrial intermembrane space [GO:0005758]; respirasome [GO:0070469]	(S)-mandelate dehydrogenase activity [GO:0033720]; heme binding [GO:0020037]; metal ion binding [GO:0046872]	Aromatic compound metabolism; (R)-mandelate degradation; benzoate from (R)-mandelate: step 2/4.
CDS_000000981	G0R6T3	SORD	39.655	2.9e-08	55.5	36	FAD-linked oxidoreductase sor8 (EC 1.-.-.-) (Sorbicillinoid biosynthetic cluster protein 8)	sor8 sor4 TRIREDRAFT_73631	Hypocrea jecorina (strain QM6a) (Trichoderma reesei)	574	-	-	FAD binding [GO:0071949]; oxidoreductase activity [GO:0016491]	Secondary metabolite biosynthesis. {ECO:0000305|PubMed:29104566}.
CDS_000000982	G2QDQ9	VAO15	35.267	1.3e-70	239	95	VAO-type flavoprotein oxidase VAO615	MYCTH_2305637	Myceliophthora thermophila (strain ATCC 42464 / BCRC 31852 / DSM 1799) (Sporotrichum thermophile)	574	-	extracellular region [GO:0005576]	FAD binding [GO:0071949]; oxidoreductase activity [GO:0016491]	-
CDS_000000984	P53326	YG5L	36.213	7.67e-116	372	74	Uncharacterized protein YGR266W	YGR266W	Saccharomyces cerevisiae (strain ATCC 204508 / S288c) (Baker's yeast)	701	-	mitochondrial outer membrane [GO:0005741]; mitochondrion [GO:0005739]; plasma membrane [GO:0005886]; prospore membrane [GO:0005628]	-	-
CDS_000000985	Q0UI56	NBP35	88.163	3.72e-160	454	99	Cytosolic Fe-S cluster assembly factor NBP35 (Nucleotide-binding protein 35)	NBP35 SNOG_08558	Phaeosphaeria nodorum (strain SN15 / ATCC MYA-4574 / FGSC 10173) (Glume blotch fungus) (Parastagonospora nodorum)	340	iron-sulfur cluster assembly [GO:0016226]	cytosol [GO:0005829]	4 iron, 4 sulfur cluster binding [GO:0051539]; ATP binding [GO:0005524]; iron-sulfur cluster binding [GO:0051536]; metal ion binding [GO:0046872]	-
CDS_000000986	Q0UI56	NBP35	66.667	6.57e-09	55.5	42	Cytosolic Fe-S cluster assembly factor NBP35 (Nucleotide-binding protein 35)	NBP35 SNOG_08558	Phaeosphaeria nodorum (strain SN15 / ATCC MYA-4574 / FGSC 10173) (Glume blotch fungus) (Parastagonospora nodorum)	340	iron-sulfur cluster assembly [GO:0016226]	cytosol [GO:0005829]	4 iron, 4 sulfur cluster binding [GO:0051539]; ATP binding [GO:0005524]; iron-sulfur cluster binding [GO:0051536]; metal ion binding [GO:0046872]	-
CDS_000000987	P22515	UBA1	61.303	0	1226	98	Ubiquitin-activating enzyme E1 1 (EC 6.2.1.45)	UBA1 YKL210W	Saccharomyces cerevisiae (strain ATCC 204508 / S288c) (Baker's yeast)	1024	cellular response to DNA damage stimulus [GO:0006974]; protein modification by small protein conjugation [GO:0032446]; protein ubiquitination [GO:0016567]; ubiquitin-dependent protein catabolic process [GO:0006511]	cytoplasm [GO:0005737]; nucleus [GO:0005634]	ATP binding [GO:0005524]; ubiquitin activating enzyme activity [GO:0004839]	Protein modification; protein ubiquitination. {ECO:0000269|PubMed:1989885, ECO:0000269|PubMed:24816100}.
CDS_000000992	A6X2G7	BETA	43.537	8.57e-28	112	95	Oxygen-dependent choline dehydrogenase (CDH) (CHD) (EC 1.1.99.1) (Betaine aldehyde dehydrogenase) (BADH) (EC 1.2.1.8)	betA Oant_2709	Ochrobactrum anthropi (strain ATCC 49188 / DSM 6882 / JCM 21032 / NBRC 15819 / NCTC 12168)	549	glycine betaine biosynthetic process from choline [GO:0019285]	-	betaine-aldehyde dehydrogenase activity [GO:0008802]; choline dehydrogenase activity [GO:0008812]; flavin adenine dinucleotide binding [GO:0050660]	Amine and polyamine biosynthesis; betaine biosynthesis via choline pathway; betaine aldehyde from choline (cytochrome c reductase route): step 1/1. {ECO:0000255|HAMAP-Rule:MF_00750}.
CDS_000000994	M2R8W9	MFS1	35.632	2.93e-22	97.1	96	MFS siderochrome iron transporter 1	mfs1 CERSUDRAFT_116654	Ceriporiopsis subvermispora (strain B) (White-rot fungus) (Gelatoporia subvermispora)	521	-	integral component of membrane [GO:0016021]	transmembrane transporter activity [GO:0022857]	-
CDS_000000996	Q91Z53	GRHPR	46.643	3.62e-76	241	99	Glyoxylate reductase/hydroxypyruvate reductase (EC 1.1.1.79) (EC 1.1.1.81)	Grhpr Glxr	Mus musculus (Mouse)	328	dicarboxylic acid metabolic process [GO:0043648]; excretion [GO:0007588]; glyoxylate metabolic process [GO:0046487]; oxidation-reduction process [GO:0055114]; protein complex oligomerization [GO:0051259]	cytoplasm [GO:0005737]; cytosol [GO:0005829]	carboxylic acid binding [GO:0031406]; glycerate dehydrogenase activity [GO:0008465]; glyoxylate reductase (NADP) activity [GO:0030267]; hydroxypyruvate reductase activity [GO:0016618]; NAD binding [GO:0051287]; NADP binding [GO:0050661]; NADPH binding [GO:0070402]; oxidoreductase activity, acting on the CH-OH group of donors, NAD or NADP as acceptor [GO:0016616]; protein homodimerization activity…	-
CDS_000000997	A0ST43	CTB5	30.556	9.41e-10	60.8	81	FAD-dependent monooxygenase CTB5 (EC 1.-.-.-) (Cercosporin toxin biosynthesis cluster protein 5)	CTB5	Cercospora nicotianae (Barn spot disease fungus)	459	-	-	FAD binding [GO:0071949]; oxidoreductase activity [GO:0016491]	Mycotoxin biosynthesis. {ECO:0000269|PubMed:17462021, ECO:0000269|PubMed:17660442, ECO:0000269|PubMed:26938470}.
CDS_000000998	G3Y424	YANF	35	3.34e-15	76.6	71	FAD-dependent monooxygenase yanF (EC 1.-.-.-) (Yanuthone D synthesis protein F)	yanF ASPNIDRAFT_44970	Aspergillus niger (strain ATCC 1015 / CBS 113.46 / FGSC A1144 / LSHB Ac4 / NCTC 3858a / NRRL 328 / USDA 3528.7)	580	terpenoid biosynthetic process [GO:0016114]	-	FAD binding [GO:0071949]; oxidoreductase activity [GO:0016491]	Secondary metabolite biosynthesis; terpenoid biosynthesis. {ECO:0000269|PubMed:24684908}.
CDS_000000999	Q9P6J3	MALT	55.583	3.18e-161	473	95	Alpha-glucosidase (EC 3.2.1.20) (Maltase)	mal1 SPBC1683.07	Schizosaccharomyces pombe (strain 972 / ATCC 24843) (Fission yeast)	579	cellular polysaccharide catabolic process [GO:0044247]; disaccharide catabolic process [GO:0046352]; maltose catabolic process [GO:0000025]; oligosaccharide catabolic process [GO:0009313]; sucrose catabolic process [GO:0005987]	cytosol [GO:0005829]; nucleus [GO:0005634]	alpha-amylase activity [GO:0004556]; dextrin alpha-glucosidase activity [GO:0044653]; glucan 1,4-alpha-maltotriohydrolase activity [GO:0033934]; maltose alpha-glucosidase activity [GO:0032450]; oligo-1,6-glucosidase activity [GO:0004574]; starch alpha-glucosidase activity [GO:0044654]; sucrose alpha-glucosidase activity [GO:0004575]	-
CDS_000001000	Q9P6J3	MALT	37.594	7.59e-23	98.6	83	Alpha-glucosidase (EC 3.2.1.20) (Maltase)	mal1 SPBC1683.07	Schizosaccharomyces pombe (strain 972 / ATCC 24843) (Fission yeast)	579	cellular polysaccharide catabolic process [GO:0044247]; disaccharide catabolic process [GO:0046352]; maltose catabolic process [GO:0000025]; oligosaccharide catabolic process [GO:0009313]; sucrose catabolic process [GO:0005987]	cytosol [GO:0005829]; nucleus [GO:0005634]	alpha-amylase activity [GO:0004556]; dextrin alpha-glucosidase activity [GO:0044653]; glucan 1,4-alpha-maltotriohydrolase activity [GO:0033934]; maltose alpha-glucosidase activity [GO:0032450]; oligo-1,6-glucosidase activity [GO:0004574]; starch alpha-glucosidase activity [GO:0044654]; sucrose alpha-glucosidase activity [GO:0004575]	-
CDS_000001004	Q9URY8	SULH2	50	2.21e-21	93.6	64	Probable sulfate permease C869.05c	SPAC869.05c	Schizosaccharomyces pombe (strain 972 / ATCC 24843) (Fission yeast)	840	sulfate import across plasma membrane [GO:1902434]	Golgi apparatus [GO:0005794]; integral component of plasma membrane [GO:0005887]; plasma membrane [GO:0005886]	anion:anion antiporter activity [GO:0015301]; secondary active sulfate transmembrane transporter activity [GO:0008271]; sulfate transmembrane transporter activity [GO:0015116]	-
CDS_000001005	O74377	SULH1	29.604	1.68e-63	228	96	Probable sulfate permease C3H7.02	SPBC3H7.02	Schizosaccharomyces pombe (strain 972 / ATCC 24843) (Fission yeast)	877	sulfate transmembrane transport [GO:1902358]	cytoplasm [GO:0005737]; cytosol [GO:0005829]; integral component of plasma membrane [GO:0005887]; plasma membrane [GO:0005886]	anion:anion antiporter activity [GO:0015301]; secondary active sulfate transmembrane transporter activity [GO:0008271]; sulfate transmembrane transporter activity [GO:0015116]	-
CDS_000001007	P40579	YIV5	31.496	4.22e-11	61.6	92	Uncharacterized oxidoreductase YIR035C (EC 1.-.-.-)	YIR035C	Saccharomyces cerevisiae (strain ATCC 204508 / S288c) (Baker's yeast)	254	-	cytoplasm [GO:0005737]	oxidoreductase activity, acting on NAD(P)H, oxygen as acceptor [GO:0050664]	-
CDS_000001008	Q9FVQ0	YUC10	30.199	6.21e-34	137	55	Probable indole-3-pyruvate monooxygenase YUCCA10 (EC 1.14.13.168) (Flavin-containing monooxygenase YUCCA10)	YUC10 YUCCA10 At1g48910 F27K7.7	Arabidopsis thaliana (Mouse-ear cress)	383	auxin biosynthetic process [GO:0009851]	-	flavin adenine dinucleotide binding [GO:0050660]; indole-3-pyruvate monooxygenase activity [GO:0103075]; N,N-dimethylaniline monooxygenase activity [GO:0004499]; NADP binding [GO:0050661]	Plant hormone metabolism; auxin biosynthesis.
CDS_000001010	O14319	CUE5	54.902	2.85e-08	54.7	46	CUE domain-containing protein 5	SPBC16E9.02c	Schizosaccharomyces pombe (strain 972 / ATCC 24843) (Fission yeast)	569	signal transduction [GO:0007165]; ubiquitin-dependent protein catabolic process [GO:0006511]	cytoplasm [GO:0005737]	ubiquitin binding [GO:0043130]; ubiquitin conjugating enzyme binding [GO:0031624]	-
CDS_000001012	P49053	PRXC	83.987	0	1054	100	Vanadium chloroperoxidase (EC 1.11.1.10) (Vanadium chloride peroxidase) (VCPO)	CPO	Curvularia inaequalis	609	-	extracellular region [GO:0005576]	chloride peroxidase activity [GO:0016691]; metal ion binding [GO:0046872]	-
CDS_000001013	P34055	INC11	46.903	1.1e-108	327	99	Protein indc11	indc11	Hypocrea atroviridis (Trichoderma atroviride)	339	-	-	oxidoreductase activity [GO:0016491]	-
CDS_000001016	O14325	YB7A	46.111	3.36e-142	438	84	Uncharacterized AAA domain-containing protein C16E9.10c	SPBC16E9.10c	Schizosaccharomyces pombe (strain 972 / ATCC 24843) (Fission yeast)	779	positive regulation of telomerase activity [GO:0051973]; ribosomal large subunit export from nucleus [GO:0000055]; ribosome biogenesis [GO:0042254]	nucleolus [GO:0005730]; nucleus [GO:0005634]	ATPase activity [GO:0016887]; ATP binding [GO:0005524]; preribosome binding [GO:1990275]	-
CDS_000001017	Q5ZL55	CHMP6	46.552	7.77e-27	105	67	Charged multivesicular body protein 6 (Chromatin-modifying protein 6)	CHMP6 RCJMB04_7k13	Gallus gallus (Chicken)	200	midbody abscission [GO:0061952]; mitotic metaphase plate congression [GO:0007080]; negative regulation of epidermal growth factor-activated receptor activity [GO:0007175]; nucleus organization [GO:0006997]; protein transport [GO:0015031]; regulation of protein catabolic process [GO:0042176]; vacuolar transport [GO:0007034]; viral budding via host ESCRT complex [GO:0039702]	cell [GO:0005623]; ESCRT III complex [GO:0000815]; late endosome membrane [GO:0031902]	protein-containing complex binding [GO:0044877]; protein N-terminus binding [GO:0047485]	-
CDS_000001018	Q6NYX8	PITH1	36.628	2.58e-28	111	78	PITH domain-containing protein 1	pithd1 zgc:77241	Danio rerio (Zebrafish) (Brachydanio rerio)	210	positive regulation of megakaryocyte differentiation [GO:0045654]; positive regulation of transcription, DNA-templated [GO:0045893]	cytoplasm [GO:0005737]; nucleus [GO:0005634]	-	-
CDS_000001020	Q2UH35	DPP4	57.366	0	920	97	Dipeptidyl peptidase 4 (EC 3.4.14.5) (Dipeptidyl peptidase IV) (DPP IV) (DppIV)	dpp4 AO090023000602	Aspergillus oryzae (strain ATCC 42149 / RIB 40) (Yellow koji mold)	771	proteolysis [GO:0006508]; proteolysis involved in cellular protein catabolic process [GO:0051603]	extracellular region [GO:0005576]	dipeptidyl-peptidase activity [GO:0008239]; serine-type peptidase activity [GO:0008236]	-
CDS_000001022	Q07423	HEX6	35.897	1.49e-06	48.9	91	Hexose carrier protein HEX6	HEX6	Ricinus communis (Castor bean)	510	carbohydrate transport [GO:0008643]	integral component of membrane [GO:0016021]	symporter activity [GO:0015293]	-
CDS_000001023	P07921	LACP	25.54	1.39e-22	102	75	Lactose permease	LAC12 KLLA0B14861g	Kluyveromyces lactis (strain ATCC 8585 / CBS 2359 / DSM 70799 / NBRC 1267 / NRRL Y-1140 / WM37) (Yeast) (Candida sphaerica)	587	carbohydrate transport [GO:0008643]	integral component of membrane [GO:0016021]	symporter activity [GO:0015293]	-
CDS_000001028	Q00808	HETE1	49.388	1.34e-66	247	27	Vegetative incompatibility protein HET-E-1	HET-E1	Podospora anserina (Pleurage anserina)	1356	-	-	GTP binding [GO:0005525]	-
CDS_000001033	P45443	DYHC	70.286	0	6221	99	Dynein heavy chain, cytoplasmic (Dynein heavy chain, cytosolic) (DYHC) (Ropy-1)	ro-1 NCU06976	Neurospora crassa (strain ATCC 24698 / 74-OR23-1A / CBS 708.71 / DSM 1257 / FGSC 987)	4367	cytoplasmic microtubule organization [GO:0031122]; establishment of spindle localization [GO:0051293]; microtubule-based movement [GO:0007018]; minus-end-directed vesicle transport along microtubule [GO:0072382]; mitotic cell cycle [GO:0000278]; nuclear migration [GO:0007097]	cell [GO:0005623]; cell cortex [GO:0005938]; cytoplasmic dynein complex [GO:0005868]; cytoplasmic microtubule [GO:0005881]; dynein complex [GO:0030286]	ATP binding [GO:0005524]; ATP-dependent microtubule motor activity, minus-end-directed [GO:0008569]; dynein intermediate chain binding [GO:0045505]; dynein light intermediate chain binding [GO:0051959]	-
CDS_000001034	P0C197	CLCNX	55.256	2.62e-126	402	82	Probable chloride channel protein UM03490-D	UMAG_11084	Ustilago maydis (strain 521 / FGSC 9021) (Corn smut fungus)	1131	cellular copper ion homeostasis [GO:0006878]; cellular iron ion homeostasis [GO:0006879]	cell [GO:0005623]; chloride channel complex [GO:0034707]; early endosome [GO:0005769]; endoplasmic reticulum [GO:0005783]; endosome [GO:0005768]; fungal-type vacuole [GO:0000324]; Golgi apparatus [GO:0005794]; integral component of plasma membrane [GO:0005887]; plasma membrane [GO:0005886]	chloride ion binding [GO:0031404]; solute:proton antiporter activity [GO:0015299]; voltage-gated chloride channel activity [GO:0005247]	-
CDS_000001035	Q9R279	CLCN3	46.562	7.19e-77	258	77	H(+)/Cl(-) exchange transporter 3 (Chloride channel protein 3) (ClC-3) (Chloride transporter ClC-3)	CLCN3	Cavia porcellus (Guinea pig)	760	-	early endosome [GO:0005769]; early endosome membrane [GO:0031901]; Golgi apparatus [GO:0005794]; integral component of membrane [GO:0016021]; late endosome [GO:0005770]; late endosome membrane [GO:0031902]; transport vesicle membrane [GO:0030658]; vesicle membrane [GO:0012506]	antiporter activity [GO:0015297]; ATP binding [GO:0005524]; PDZ domain binding [GO:0030165]; voltage-gated chloride channel activity [GO:0005247]	-
CDS_000001036	Q0UHC4	GUAA	90.548	0	988	97	GMP synthase [glutamine-hydrolyzing] (EC 6.3.5.2) (GMP synthetase) (Glutamine amidotransferase)	GUA1 SNOG_08840	Phaeosphaeria nodorum (strain SN15 / ATCC MYA-4574 / FGSC 10173) (Glume blotch fungus) (Parastagonospora nodorum)	541	glutamine metabolic process [GO:0006541]; GMP biosynthetic process [GO:0006177]	cytosol [GO:0005829]	ATP binding [GO:0005524]; GMP synthase (glutamine-hydrolyzing) activity [GO:0003922]; GMP synthase activity [GO:0003921]; pyrophosphatase activity [GO:0016462]	Purine metabolism; GMP biosynthesis; GMP from XMP (L-Gln route): step 1/1.
CDS_000001037	Q5AXW5	BCP1	56.934	5.17e-46	157	100	Protein bcp1	bcp1 AN6865	Emericella nidulans (strain FGSC A4 / ATCC 38163 / CBS 112.46 / NRRL 194 / M139) (Aspergillus nidulans)	290	cellular response to DNA damage stimulus [GO:0006974]; establishment of mitotic spindle orientation [GO:0000132]; microtubule anchoring [GO:0034453]; mitotic spindle assembly [GO:0090307]; mitotic spindle organization [GO:0007052]; protein transport [GO:0015031]; regulation of cyclin-dependent protein serine/threonine kinase activity [GO:0000079]	cell [GO:0005623]; centrosome [GO:0005813]; cytoplasm [GO:0005737]; mitotic spindle pole [GO:0097431]; nucleus [GO:0005634]	kinase regulator activity [GO:0019207]; tubulin binding [GO:0015631]	-
CDS_000001038	P07056	UCRI	49.231	1.48e-12	64.7	58	Cytochrome b-c1 complex subunit Rieske, mitochondrial (EC 7.1.1.8) (Complex III subunit 5) (Rieske iron-sulfur protein) (RISP) (Ubiquinol-cytochrome c reductase iron-sulfur subunit)	NCU06606	Neurospora crassa (strain ATCC 24698 / 74-OR23-1A / CBS 708.71 / DSM 1257 / FGSC 987)	231	-	integral component of membrane [GO:0016021]; mitochondrial respiratory chain complex III [GO:0005750]; mitochondrion [GO:0005739]; plasma membrane [GO:0005886]	2 iron, 2 sulfur cluster binding [GO:0051537]; metal ion binding [GO:0046872]; ubiquinol-cytochrome-c reductase activity [GO:0008121]	-
CDS_000001040	D4ANB6	CBPYB	54	1.04e-69	228	82	Carboxypeptidase Y homolog ARB_05721 (EC 3.4.16.5)	ARB_05721	Arthroderma benhamiae (strain ATCC MYA-4681 / CBS 112371) (Trichophyton mentagrophytes)	508	-	extracellular region [GO:0005576]	serine-type carboxypeptidase activity [GO:0004185]	-
CDS_000001041	D4ANB6	CBPYB	45.02	3.8e-70	229	99	Carboxypeptidase Y homolog ARB_05721 (EC 3.4.16.5)	ARB_05721	Arthroderma benhamiae (strain ATCC MYA-4681 / CBS 112371) (Trichophyton mentagrophytes)	508	-	extracellular region [GO:0005576]	serine-type carboxypeptidase activity [GO:0004185]	-
CDS_000001042	Q05016	YM71	50	3.11e-25	100	97	NADP-dependent 3-hydroxy acid dehydrogenase (L-allo-threonine dehydrogenase) (EC 1.1.1.381)	YMR226C YM9959.08C	Saccharomyces cerevisiae (strain ATCC 204508 / S288c) (Baker's yeast)	267	-	cytoplasm [GO:0005737]; nucleus [GO:0005634]	carbonyl reductase (NADPH) activity [GO:0004090]; oxidoreductase activity [GO:0016491]; serine 3-dehydrogenase activity [GO:0031132]	-
CDS_000001043	Q9P7B4	YI13	63.043	9.18e-61	194	95	NADP-dependent 3-hydroxy acid dehydrogenase (L-allo-threonine dehydrogenase) (EC 1.1.1.381)	SPAC521.03	Schizosaccharomyces pombe (strain 972 / ATCC 24843) (Fission yeast)	259	-	cytosol [GO:0005829]; nucleus [GO:0005634]	oxidoreductase activity [GO:0016491]	-
CDS_000001049	P23622	CYS14	45.968	6.08e-31	122	73	Sulfate permease 2 (Sulfate permease II)	cys-14 G21B4.280 NCU04433	Neurospora crassa (strain ATCC 24698 / 74-OR23-1A / CBS 708.71 / DSM 1257 / FGSC 987)	819	-	integral component of plasma membrane [GO:0005887]	anion:anion antiporter activity [GO:0015301]; secondary active sulfate transmembrane transporter activity [GO:0008271]; sulfate transmembrane transporter activity [GO:0015116]	-
CDS_000001050	P23622	CYS14	42.171	3.79e-136	422	95	Sulfate permease 2 (Sulfate permease II)	cys-14 G21B4.280 NCU04433	Neurospora crassa (strain ATCC 24698 / 74-OR23-1A / CBS 708.71 / DSM 1257 / FGSC 987)	819	-	integral component of plasma membrane [GO:0005887]	anion:anion antiporter activity [GO:0015301]; secondary active sulfate transmembrane transporter activity [GO:0008271]; sulfate transmembrane transporter activity [GO:0015116]	-
CDS_000001054	P07272	PPR1	30.256	2.13e-15	79.7	72	Pyrimidine pathway regulatory protein 1	PPR1 YLR014C	Saccharomyces cerevisiae (strain ATCC 204508 / S288c) (Baker's yeast)	904	positive regulation of pyrimidine nucleotide biosynthetic process [GO:1900399]; positive regulation of transcription by RNA polymerase II [GO:0045944]; pyrimidine nucleotide biosynthetic process [GO:0006221]; transcription, DNA-templated [GO:0006351]	nucleus [GO:0005634]	DNA-binding transcription factor activity, RNA polymerase II-specific [GO:0000981]; sequence-specific DNA binding [GO:0043565]; zinc ion binding [GO:0008270]	-
CDS_000001055	P49413	UAY	36.792	7.04e-13	71.6	86	Positive regulator of purine utilization	uaY AN0891	Emericella nidulans (strain FGSC A4 / ATCC 38163 / CBS 112.46 / NRRL 194 / M139) (Aspergillus nidulans)	1060	positive regulation of transcription by RNA polymerase II [GO:0045944]; purine nucleobase catabolic process [GO:0006145]; regulation of gene expression [GO:0010468]; regulation of transcription, DNA-templated [GO:0006355]; transcription, DNA-templated [GO:0006351]	nucleus [GO:0005634]	DNA-binding transcription factor activity [GO:0003700]; DNA-binding transcription factor activity, RNA polymerase II-specific [GO:0000981]; sequence-specific DNA binding [GO:0043565]; zinc ion binding [GO:0008270]	-
CDS_000001056	P49413	UAY	46.269	3.97e-08	55.1	49	Positive regulator of purine utilization	uaY AN0891	Emericella nidulans (strain FGSC A4 / ATCC 38163 / CBS 112.46 / NRRL 194 / M139) (Aspergillus nidulans)	1060	positive regulation of transcription by RNA polymerase II [GO:0045944]; purine nucleobase catabolic process [GO:0006145]; regulation of gene expression [GO:0010468]; regulation of transcription, DNA-templated [GO:0006355]; transcription, DNA-templated [GO:0006351]	nucleus [GO:0005634]	DNA-binding transcription factor activity [GO:0003700]; DNA-binding transcription factor activity, RNA polymerase II-specific [GO:0000981]; sequence-specific DNA binding [GO:0043565]; zinc ion binding [GO:0008270]	-
CDS_000001059	B8NM74	USTQ	38.272	1.94e-08	53.9	89	Tyrosinase ustQ (EC 1.14.18.1) (Ustiloxin B biosynthesis protein Q)	ustQ AFLA_095060	Aspergillus flavus (strain ATCC 200026 / FGSC A1120 / NRRL 3357 / JCM 12722 / SRRC 167)	358	-	integral component of membrane [GO:0016021]	metal ion binding [GO:0046872]; monophenol monooxygenase activity [GO:0004503]	Mycotoxin biosynthesis. {ECO:0000269|PubMed:24841822}.
CDS_000001066	Q10449	MU157	54.28	0	536	96	Meiotically up-regulated gene 157 protein	mug157 SPAC12B10.16c	Schizosaccharomyces pombe (strain 972 / ATCC 24843) (Fission yeast)	509	mannose catabolic process [GO:0019309]; meiotic cell cycle [GO:0051321]	endoplasmic reticulum [GO:0005783]; endoplasmic reticulum membrane [GO:0005789]; integral component of membrane [GO:0016021]	alpha-mannosidase activity [GO:0004559]	-
CDS_000001067	Q0U2G5	CLP1	86.972	7.14e-180	513	86	mRNA cleavage and polyadenylation factor CLP1	CLP1 SNOG_14068	Phaeosphaeria nodorum (strain SN15 / ATCC MYA-4574 / FGSC 10173) (Glume blotch fungus) (Parastagonospora nodorum)	468	mRNA polyadenylation [GO:0006378]; tRNA splicing, via endonucleolytic cleavage and ligation [GO:0006388]	mRNA cleavage factor complex [GO:0005849]; nucleus [GO:0005634]	ATP binding [GO:0005524]; polynucleotide 5'-hydroxyl-kinase activity [GO:0051731]	-
CDS_000001068	Q0U2G5	CLP1	57.823	3.2e-50	172	100	mRNA cleavage and polyadenylation factor CLP1	CLP1 SNOG_14068	Phaeosphaeria nodorum (strain SN15 / ATCC MYA-4574 / FGSC 10173) (Glume blotch fungus) (Parastagonospora nodorum)	468	mRNA polyadenylation [GO:0006378]; tRNA splicing, via endonucleolytic cleavage and ligation [GO:0006388]	mRNA cleavage factor complex [GO:0005849]; nucleus [GO:0005634]	ATP binding [GO:0005524]; polynucleotide 5'-hydroxyl-kinase activity [GO:0051731]	-
CDS_000001070	Q75ZG2	AMT2	62.57	1.7e-73	232	87	Aldo-keto reductase AMT2 (EC 1.1.1.-) (AM-toxin biosynthesis protein 2)	AMT2	Alternaria alternata (Alternaria rot fungus) (Torula alternata)	367	pathogenesis [GO:0009405]	-	oxidoreductase activity [GO:0016491]	Mycotoxin biosynthesis. {ECO:0000269|PubMed:15066029}.
CDS_000001071	P40113	RTM1	26.852	2.69e-16	80.1	78	Protein RTM1	RTM1	Saccharomyces cerevisiae (Baker's yeast)	309	-	integral component of membrane [GO:0016021]	-	-
CDS_000001072	P33399	LHP1	45.946	6.72e-12	68.2	24	La protein homolog (La autoantigen homolog) (La ribonucleoprotein)	LHP1 LAH1 YLA1 YDL051W	Saccharomyces cerevisiae (strain ATCC 204508 / S288c) (Baker's yeast)	275	tRNA processing [GO:0008033]	nucleolus [GO:0005730]; nucleoplasm [GO:0005654]; nucleus [GO:0005634]; ribonucleoprotein complex [GO:1990904]	RNA binding [GO:0003723]; tRNA binding [GO:0000049]	-
CDS_000001073	P07250	IPMK	34.694	3.23e-33	129	82	Inositol polyphosphate multikinase (IPMK) (EC 2.7.1.151) (Arginine metabolism regulation protein III)	ARG82 ARGR3 IPK2 YDR173C YD9395.06C	Saccharomyces cerevisiae (strain ATCC 204508 / S288c) (Baker's yeast)	355	arginine metabolic process [GO:0006525]; inositol phosphate biosynthetic process [GO:0032958]; macroautophagy [GO:0016236]; negative regulation of transcription by RNA polymerase II [GO:0000122]; phosphatidylinositol phosphorylation [GO:0046854]; positive regulation of transcription by RNA polymerase II [GO:0045944]; protein stabilization [GO:0050821]; regulation of arginine metabolic process [GO…	nucleus [GO:0005634]	ATP binding [GO:0005524]; inositol-1,3,4,5,6-pentakisphosphate kinase activity [GO:0000827]; inositol-1,4,5-trisphosphate 3-kinase activity [GO:0008440]; inositol-1,4,5-trisphosphate 6-kinase activity [GO:0000823]; inositol tetrakisphosphate 3-kinase activity [GO:0000824]; inositol tetrakisphosphate 6-kinase activity [GO:0000825]; metal ion binding [GO:0046872]; phosphatidylinositol 3-kinase acti…	-
CDS_000001075	P33181	SUC1	28.662	1.09e-30	125	88	Probable sucrose utilization protein SUC1	SUC1 CAALFM_CR09210WA CaO19.7319	Candida albicans (strain SC5314 / ATCC MYA-2876) (Yeast)	501	maltose catabolic process [GO:0000025]; positive regulation of cell adhesion involved in single-species biofilm formation [GO:1900189]; positive regulation of cell-substrate adhesion [GO:0010811]; regulation of transcription by RNA polymerase II [GO:0006357]; single-species biofilm formation on inanimate substrate [GO:0044011]; transcription, DNA-templated [GO:0006351]	nucleus [GO:0005634]	DNA binding [GO:0003677]; DNA-binding transcription factor activity, RNA polymerase II-specific [GO:0000981]; zinc ion binding [GO:0008270]	-
CDS_000001076	Q9P380	PTR2	48.148	5.1e-50	177	86	Probable peptide transporter ptr2 (Peptide permease ptr2)	ptr2 SPBC13A2.04c	Schizosaccharomyces pombe (strain 972 / ATCC 24843) (Fission yeast)	618	dipeptide import across plasma membrane [GO:0140206]; dipeptide transmembrane transport [GO:0035442]; protein transport [GO:0015031]; tripeptide import across plasma membrane [GO:0140207]	cell division site [GO:0032153]; fungal-type vacuole [GO:0000324]; integral component of membrane [GO:0016021]; integral component of plasma membrane [GO:0005887]; plasma membrane [GO:0005886]; plasma membrane of cell tip [GO:0031520]	dipeptide transmembrane transporter activity [GO:0071916]; oligopeptide transmembrane transporter activity [GO:0035673]; peptide:proton symporter activity [GO:0015333]; peptide transmembrane transporter activity [GO:1904680]; tripeptide transmembrane transporter activity [GO:0042937]	-
CDS_000001077	Q9P380	PTR2	27.451	2.27e-06	48.9	87	Probable peptide transporter ptr2 (Peptide permease ptr2)	ptr2 SPBC13A2.04c	Schizosaccharomyces pombe (strain 972 / ATCC 24843) (Fission yeast)	618	dipeptide import across plasma membrane [GO:0140206]; dipeptide transmembrane transport [GO:0035442]; protein transport [GO:0015031]; tripeptide import across plasma membrane [GO:0140207]	cell division site [GO:0032153]; fungal-type vacuole [GO:0000324]; integral component of membrane [GO:0016021]; integral component of plasma membrane [GO:0005887]; plasma membrane [GO:0005886]; plasma membrane of cell tip [GO:0031520]	dipeptide transmembrane transporter activity [GO:0071916]; oligopeptide transmembrane transporter activity [GO:0035673]; peptide:proton symporter activity [GO:0015333]; peptide transmembrane transporter activity [GO:1904680]; tripeptide transmembrane transporter activity [GO:0042937]	-
CDS_000001078	Q9P380	PTR2	41.86	1.84e-23	99.4	97	Probable peptide transporter ptr2 (Peptide permease ptr2)	ptr2 SPBC13A2.04c	Schizosaccharomyces pombe (strain 972 / ATCC 24843) (Fission yeast)	618	dipeptide import across plasma membrane [GO:0140206]; dipeptide transmembrane transport [GO:0035442]; protein transport [GO:0015031]; tripeptide import across plasma membrane [GO:0140207]	cell division site [GO:0032153]; fungal-type vacuole [GO:0000324]; integral component of membrane [GO:0016021]; integral component of plasma membrane [GO:0005887]; plasma membrane [GO:0005886]; plasma membrane of cell tip [GO:0031520]	dipeptide transmembrane transporter activity [GO:0071916]; oligopeptide transmembrane transporter activity [GO:0035673]; peptide:proton symporter activity [GO:0015333]; peptide transmembrane transporter activity [GO:1904680]; tripeptide transmembrane transporter activity [GO:0042937]	-
CDS_000001079	Q9P380	PTR2	40.23	4.32e-13	68.9	81	Probable peptide transporter ptr2 (Peptide permease ptr2)	ptr2 SPBC13A2.04c	Schizosaccharomyces pombe (strain 972 / ATCC 24843) (Fission yeast)	618	dipeptide import across plasma membrane [GO:0140206]; dipeptide transmembrane transport [GO:0035442]; protein transport [GO:0015031]; tripeptide import across plasma membrane [GO:0140207]	cell division site [GO:0032153]; fungal-type vacuole [GO:0000324]; integral component of membrane [GO:0016021]; integral component of plasma membrane [GO:0005887]; plasma membrane [GO:0005886]; plasma membrane of cell tip [GO:0031520]	dipeptide transmembrane transporter activity [GO:0071916]; oligopeptide transmembrane transporter activity [GO:0035673]; peptide:proton symporter activity [GO:0015333]; peptide transmembrane transporter activity [GO:1904680]; tripeptide transmembrane transporter activity [GO:0042937]	-
CDS_000001080	A1CSW4	DPP5	46.899	0	593	98	Probable dipeptidyl-peptidase 5 (EC 3.4.14.-) (Dipeptidyl-peptidase V) (DPP V) (DppV)	dpp5 ACLA_080850	Aspergillus clavatus (strain ATCC 1007 / CBS 513.65 / DSM 816 / NCTC 3887 / NRRL 1)	724	-	extracellular region [GO:0005576]	aminopeptidase activity [GO:0004177]; serine-type peptidase activity [GO:0008236]	-
CDS_000001081	B0Y2K1	AGUA	64.38	0	1125	99	Probable alpha-glucuronidase A (EC 3.2.1.139) (Alpha-glucosiduronase A)	aguA AFUB_062100	Neosartorya fumigata (strain CEA10 / CBS 144.89 / FGSC A1163) (Aspergillus fumigatus)	840	xylan catabolic process [GO:0045493]	extracellular region [GO:0005576]	alpha-glucuronidase activity [GO:0046559]	-
CDS_000001082	Q502K3	ANR52	34.328	7.33e-11	66.6	55	Serine/threonine-protein phosphatase 6 regulatory ankyrin repeat subunit C (PP6-ARS-C) (Serine/threonine-protein phosphatase 6 regulatory subunit ARS-C)	ankrd52 zgc:112069	Danio rerio (Zebrafish) (Brachydanio rerio)	1071	-	-	-	-
CDS_000001083	Q985M6	BETB	44.048	7.05e-84	269	93	NAD/NADP-dependent betaine aldehyde dehydrogenase (BADH) (EC 1.2.1.8)	betB mll7608	Mesorhizobium japonicum (strain LMG 29417 / CECT 9101 / MAFF 303099) (Mesorhizobium loti (strain MAFF 303099))	487	glycine betaine biosynthetic process from choline [GO:0019285]	-	betaine-aldehyde dehydrogenase activity [GO:0008802]; metal ion binding [GO:0046872]	Amine and polyamine biosynthesis; betaine biosynthesis via choline pathway; betaine from betaine aldehyde: step 1/1. {ECO:0000255|HAMAP-Rule:MF_00804}.
CDS_000001084	P10076	ZFP26	26.275	6.76e-10	65.5	81	Zinc finger protein 26 (Zfp-26) (Protein mKR3)	Zfp26 Kiaa4196 Mkr3 Zfp-26	Mus musculus (Mouse)	861	regulation of transcription, DNA-templated [GO:0006355]	nucleus [GO:0005634]	DNA binding [GO:0003677]; metal ion binding [GO:0046872]	-
CDS_000001085	O74396	VPS91	40.081	1.59e-101	332	59	Vacuolar protein sorting-associated protein 9a (Vacuolar protein-targeting protein 9a)	vps901 vps9a SPBC4F6.10	Schizosaccharomyces pombe (strain 972 / ATCC 24843) (Fission yeast)	572	vesicle-mediated transport [GO:0016192]	cytosol [GO:0005829]	guanyl-nucleotide exchange factor activity [GO:0005085]	-
CDS_000001086	Q0V8E4	ASND1	34.314	1.9e-18	89.7	61	Asparagine synthetase domain-containing protein 1	ASNSD1	Bos taurus (Bovine)	640	asparagine biosynthetic process [GO:0006529]; glutamine metabolic process [GO:0006541]	-	asparagine synthase (glutamine-hydrolyzing) activity [GO:0004066]	-
CDS_000001087	O74397	ASND1	47.213	5.09e-81	261	98	Asparagine synthetase domain-containing protein C4F6.11c	SPBC4F6.11c	Schizosaccharomyces pombe (strain 972 / ATCC 24843) (Fission yeast)	548	asparagine biosynthetic process [GO:0006529]; glutamine metabolic process [GO:0006541]	cytosol [GO:0005829]; nucleus [GO:0005634]	asparagine synthase (glutamine-hydrolyzing) activity [GO:0004066]	-
CDS_000001088	P52741	ZN134	37.255	3.96e-09	61.2	29	Zinc finger protein 134	ZNF134	Homo sapiens (Human)	427	regulation of transcription, DNA-templated [GO:0006355]	nucleus [GO:0005634]	DNA binding [GO:0003677]; DNA-binding transcription factor activity [GO:0003700]; metal ion binding [GO:0046872]	-
CDS_000001090	Q0U2J8	ATG18	85.552	0	603	100	Autophagy-related protein 18	ATG18 SNOG_14035	Phaeosphaeria nodorum (strain SN15 / ATCC MYA-4574 / FGSC 10173) (Glume blotch fungus) (Parastagonospora nodorum)	414	autophagosome assembly [GO:0000045]; autophagy of mitochondrion [GO:0000422]; protein lipidation [GO:0006497]; protein localization to phagophore assembly site [GO:0034497]; protein transport [GO:0015031]	cytosol [GO:0005829]; endosome membrane [GO:0010008]; extrinsic component of membrane [GO:0019898]; fungal-type vacuole membrane [GO:0000329]; phagophore assembly site membrane [GO:0034045]	phosphatidylinositol-3,5-bisphosphate binding [GO:0080025]; phosphatidylinositol-3-phosphate binding [GO:0032266]	-
CDS_000001091	Q5BH52	TYW4	39.688	0	571	98	tRNA wybutosine-synthesizing protein 4 (tRNA-yW synthesizing protein 4) (EC 2.1.1.290) (EC 2.3.1.231) (Leucine carboxyl methyltransferase 2) (tRNA(Phe) (7-(3-amino-3-(methoxycarbonyl)propyl)wyosine(37)-N)-methoxycarbonyltransferase) (tRNA(Phe) (7-(3-amino-3-carboxypropyl)wyosine(37)-O)-methyltransferase)	ppm2 tyw4 AN0128	Emericella nidulans (strain FGSC A4 / ATCC 38163 / CBS 112.46 / NRRL 194 / M139) (Aspergillus nidulans)	1068	tRNA methylation [GO:0030488]; wybutosine biosynthetic process [GO:0031591]	-	tRNA methyltransferase activity [GO:0008175]	tRNA modification; wybutosine-tRNA(Phe) biosynthesis.
CDS_000001092	Q9UT95	YL44	35.043	6.85e-34	133	79	Uncharacterized ABC transporter ATP-binding protein C323.04	SPAC323.04	Schizosaccharomyces pombe (strain 972 / ATCC 24843) (Fission yeast)	487	-	membrane [GO:0016020]; mitochondrion [GO:0005739]	ATPase activity [GO:0016887]; ATP binding [GO:0005524]	-
CDS_000001093	Q9UT95	YL44	29.73	9.08e-15	77.4	65	Uncharacterized ABC transporter ATP-binding protein C323.04	SPAC323.04	Schizosaccharomyces pombe (strain 972 / ATCC 24843) (Fission yeast)	487	-	membrane [GO:0016020]; mitochondrion [GO:0005739]	ATPase activity [GO:0016887]; ATP binding [GO:0005524]	-
CDS_000001094	M2R8W9	MFS1	33.795	2.95e-61	213	85	MFS siderochrome iron transporter 1	mfs1 CERSUDRAFT_116654	Ceriporiopsis subvermispora (strain B) (White-rot fungus) (Gelatoporia subvermispora)	521	-	integral component of membrane [GO:0016021]	transmembrane transporter activity [GO:0022857]	-
CDS_000001095	O74400	YOCE	35.833	3.07e-125	396	93	Uncharacterized RNA-binding protein C4F6.14	SPBC4F6.14	Schizosaccharomyces pombe (strain 972 / ATCC 24843) (Fission yeast)	674	mRNA processing [GO:0006397]; rRNA processing [GO:0006364]	nucleolus [GO:0005730]; nucleus [GO:0005634]; ribonucleoprotein complex [GO:1990904]	mRNA binding [GO:0003729]; RNA binding [GO:0003723]	-
CDS_000001099	G0SER9	NUP84	30.476	2.06e-08	58.2	41	Nucleoporin NUP84 (Nuclear pore protein NUP84)	NUP84 CTHT_0059480	Chaetomium thermophilum (strain DSM 1495 / CBS 144.50 / IMI 039719)	948	mRNA transport [GO:0051028]; protein transport [GO:0015031]	nuclear membrane [GO:0031965]; nuclear pore [GO:0005643]	structural constituent of nuclear pore [GO:0017056]	-
CDS_000001100	G0SER9	NUP84	27.26	9.23e-69	248	99	Nucleoporin NUP84 (Nuclear pore protein NUP84)	NUP84 CTHT_0059480	Chaetomium thermophilum (strain DSM 1495 / CBS 144.50 / IMI 039719)	948	mRNA transport [GO:0051028]; protein transport [GO:0015031]	nuclear membrane [GO:0031965]; nuclear pore [GO:0005643]	structural constituent of nuclear pore [GO:0017056]	-
CDS_000001101	P55852	SUMO1	54.286	2.17e-18	79	62	Small ubiquitin-related modifier 1 (AtSUMO1) (Ubiquitin-like protein SMT3)	SUMO1 SMT3 SUM1 At4g26840 F10M23.180	Arabidopsis thaliana (Mouse-ear cress)	100	heat acclimation [GO:0010286]; negative regulation of DNA-binding transcription factor activity [GO:0043433]; protein sumoylation [GO:0016925]; response to heat [GO:0009408]	cytoplasm [GO:0005737]; cytosol [GO:0005829]; nucleus [GO:0005634]	protein tag [GO:0031386]; ubiquitin-like protein ligase binding [GO:0044389]	-
CDS_000001103	O93937	PYR1	74.86	1.52e-83	276	89	Protein pyrABCN [Includes: Glutamine-dependent carbamoyl-phosphate (EC 6.3.5.5); Aspartate carbamoyltransferase (EC 2.1.3.2)]	pyrABCN AN0565	Emericella nidulans (strain FGSC A4 / ATCC 38163 / CBS 112.46 / NRRL 194 / M139) (Aspergillus nidulans)	2275	'de novo' pyrimidine nucleobase biosynthetic process [GO:0006207]; 'de novo' UMP biosynthetic process [GO:0044205]; cellular amino acid metabolic process [GO:0006520]; citrulline biosynthetic process [GO:0019240]; glutamine metabolic process [GO:0006541]; negative regulation of pyrimidine nucleobase metabolic process [GO:0045984]; nitrogen compound metabolic process [GO:0006807]; UTP biosynthetic…	cytoplasm [GO:0005737]; cytosol [GO:0005829]; integral component of membrane [GO:0016021]	amino acid binding [GO:0016597]; aspartate carbamoyltransferase activity [GO:0004070]; ATP binding [GO:0005524]; carbamoyl-phosphate synthase (glutamine-hydrolyzing) activity [GO:0004088]; dihydroorotase activity [GO:0004151]; GMP synthase (glutamine-hydrolyzing) activity [GO:0003922]; metal ion binding [GO:0046872]	Pyrimidine metabolism; UMP biosynthesis via de novo pathway; (S)-dihydroorotate from bicarbonate: step 1/3.; Pyrimidine metabolism; UMP biosynthesis via de novo pathway; (S)-dihydroorotate from bicarbonate: step 2/3.
CDS_000001104	O93937	PYR1	83.702	0	2174	99	Protein pyrABCN [Includes: Glutamine-dependent carbamoyl-phosphate (EC 6.3.5.5); Aspartate carbamoyltransferase (EC 2.1.3.2)]	pyrABCN AN0565	Emericella nidulans (strain FGSC A4 / ATCC 38163 / CBS 112.46 / NRRL 194 / M139) (Aspergillus nidulans)	2275	'de novo' pyrimidine nucleobase biosynthetic process [GO:0006207]; 'de novo' UMP biosynthetic process [GO:0044205]; cellular amino acid metabolic process [GO:0006520]; citrulline biosynthetic process [GO:0019240]; glutamine metabolic process [GO:0006541]; negative regulation of pyrimidine nucleobase metabolic process [GO:0045984]; nitrogen compound metabolic process [GO:0006807]; UTP biosynthetic…	cytoplasm [GO:0005737]; cytosol [GO:0005829]; integral component of membrane [GO:0016021]	amino acid binding [GO:0016597]; aspartate carbamoyltransferase activity [GO:0004070]; ATP binding [GO:0005524]; carbamoyl-phosphate synthase (glutamine-hydrolyzing) activity [GO:0004088]; dihydroorotase activity [GO:0004151]; GMP synthase (glutamine-hydrolyzing) activity [GO:0003922]; metal ion binding [GO:0046872]	Pyrimidine metabolism; UMP biosynthesis via de novo pathway; (S)-dihydroorotate from bicarbonate: step 1/3.; Pyrimidine metabolism; UMP biosynthesis via de novo pathway; (S)-dihydroorotate from bicarbonate: step 2/3.
CDS_000001106	A1DEC4	SHE9	35.273	6.38e-30	121	99	Sensitive to high expression protein 9 homolog, mitochondrial	she9 NFIA_076610	Neosartorya fischeri (strain ATCC 1020 / DSM 3700 / CBS 544.65 / FGSC A1164 / JCM 1740 / NRRL 181 / WB 181) (Aspergillus fischerianus)	502	-	integral component of membrane [GO:0016021]; mitochondrial inner membrane [GO:0005743]	-	-
CDS_000001107	A2R3F3	SHE9	44.828	7.63e-06	50.8	18	Sensitive to high expression protein 9 homolog, mitochondrial	she9 An14g04090	Aspergillus niger (strain CBS 513.88 / FGSC A1513)	499	-	integral component of membrane [GO:0016021]; mitochondrial inner membrane [GO:0005743]	-	-
CDS_000001108	Q9P6N2	PTF1	50.909	1.79e-72	229	75	Pdp3-interacting factor 1 (EC 3.1.3.-)	ptf1 SPAC823.14	Schizosaccharomyces pombe (strain 972 / ATCC 24843) (Fission yeast)	229	cellular response to DNA damage stimulus [GO:0006974]; chromatin organization [GO:0006325]	cytosol [GO:0005829]; Mst2 histone acetyltransferase complex [GO:0036410]; nucleus [GO:0005634]	hydrolase activity, acting on ester bonds [GO:0016788]; phosphatase activity [GO:0016791]	-
CDS_000001109	Q0CRX0	TYRP	44.156	4.57e-54	183	97	Tyrosinase P (EC 1.14.18.-)	tyrP ATEG_03564	Aspergillus terreus (strain NIH 2624 / FGSC A1156)	356	-	-	metal ion binding [GO:0046872]; oxidoreductase activity [GO:0016491]	-
CDS_000001110	Q3T093	NECP1	31.799	1.31e-24	104	81	Adaptin ear-binding coat-associated protein 1 (NECAP endocytosis-associated protein 1) (NECAP-1)	NECAP1	Bos taurus (Bovine)	275	endocytosis [GO:0006897]; protein transport [GO:0015031]	clathrin-coated pit [GO:0005905]; clathrin vesicle coat [GO:0030125]; plasma membrane [GO:0005886]	-	-
CDS_000001113	Q2TB90	HKDC1	28.481	4.27e-09	58.5	89	Hexokinase HKDC1 (EC 2.7.1.1) (Hexokinase domain-containing protein 1)	HKDC1	Homo sapiens (Human)	917	cellular glucose homeostasis [GO:0001678]; glucose 6-phosphate metabolic process [GO:0051156]; glycolytic process [GO:0006096]; hexose metabolic process [GO:0019318]	cell [GO:0005623]; cytosol [GO:0005829]; mitochondrial membrane [GO:0031966]; mitochondrion [GO:0005739]	ATP binding [GO:0005524]; fructokinase activity [GO:0008865]; glucokinase activity [GO:0004340]; glucose binding [GO:0005536]; mannokinase activity [GO:0019158]	Carbohydrate metabolism; hexose metabolism. {ECO:0000305|PubMed:30517626}.; Carbohydrate degradation; glycolysis; D-glyceraldehyde 3-phosphate and glycerone phosphate from D-glucose: step 1/4. {ECO:0000305|PubMed:30517626}.
CDS_000001114	Q9SEK2	HXK1	29.085	1.14e-20	95.9	91	Hexokinase-1 (EC 2.7.1.1) (NtHxK1)	HXK1	Nicotiana tabacum (Common tobacco)	497	cellular glucose homeostasis [GO:0001678]; glycolytic process [GO:0006096]; hexose metabolic process [GO:0019318]	cell [GO:0005623]; chloroplast outer membrane [GO:0009707]; cytosol [GO:0005829]; integral component of membrane [GO:0016021]	ATP binding [GO:0005524]; fructokinase activity [GO:0008865]; glucokinase activity [GO:0004340]; glucose binding [GO:0005536]; mannokinase activity [GO:0019158]	Carbohydrate metabolism; hexose metabolism. {ECO:0000250|UniProtKB:Q6Q8A5}.; Carbohydrate degradation; glycolysis; D-glyceraldehyde 3-phosphate and glycerone phosphate from D-glucose: step 1/4. {ECO:0000250|UniProtKB:Q6Q8A5}.
CDS_000001115	P42837	FIG4	47.82	0	670	60	Polyphosphoinositide phosphatase (EC 3.1.3.-) (Factor-induced gene 4 protein) (Phosphatidylinositol 3,5-bisphosphate 5-phosphatase)	FIG4 YNL325C N0330	Saccharomyces cerevisiae (strain ATCC 204508 / S288c) (Baker's yeast)	879	phosphatidylinositol dephosphorylation [GO:0046856]	extrinsic component of membrane [GO:0019898]; fungal-type vacuole membrane [GO:0000329]; nuclear periphery [GO:0034399]; PAS complex [GO:0070772]	phosphatidylinositol-3,5-bisphosphate 5-phosphatase activity [GO:0043813]	-
CDS_000001116	A0A089FNE5	PRLL	29.459	4.11e-46	171	87	MFS transporter prlL (Pyrrolocin biosynthesis protein L)	prlL	Fungal sp. (strain NRRL 50135)	495	transmembrane transport [GO:0055085]	integral component of membrane [GO:0016021]; plasma membrane [GO:0005886]	-	-
CDS_000001117	Q9UUI4	NOP53	28.758	2.17e-17	85.5	89	Ribosome biogenesis protein NOP53	rrp16 nop53 SPAC22F8.09	Schizosaccharomyces pombe (strain 972 / ATCC 24843) (Fission yeast)	419	ribosomal large subunit assembly [GO:0000027]; rRNA processing [GO:0006364]	nucleolus [GO:0005730]; nucleoplasm [GO:0005654]	5S rRNA binding [GO:0008097]	-
CDS_000001118	Q5RAV6	RAB6A	65.584	6.34e-66	209	68	Ras-related protein Rab-6A	RAB6A	Pongo abelii (Sumatran orangutan) (Pongo pygmaeus abelii)	208	antigen processing and presentation [GO:0019882]; early endosome to Golgi transport [GO:0034498]; peptidyl-cysteine methylation [GO:0018125]; protein localization to Golgi apparatus [GO:0034067]; protein transport [GO:0015031]; retrograde vesicle-mediated transport, Golgi to endoplasmic reticulum [GO:0006890]	cytosol [GO:0005829]; endosome to plasma membrane transport vesicle [GO:0070381]; Golgi apparatus [GO:0005794]; Golgi membrane [GO:0000139]; trans-Golgi network [GO:0005802]	GTPase activity [GO:0003924]; GTP binding [GO:0005525]; myosin V binding [GO:0031489]; protein domain specific binding [GO:0019904]	-
CDS_000001119	O14225	TOM20	37.895	5.29e-15	72	67	Mitochondrial import receptor subunit tom20 (Mitochondrial 20 kDa outer membrane protein) (Translocase of outer membrane 20 kDa subunit)	tom20 SPAC6F12.07	Schizosaccharomyces pombe (strain 972 / ATCC 24843) (Fission yeast)	152	mitochondrial outer membrane translocase complex assembly [GO:0070096]; protein import into mitochondrial matrix [GO:0030150]; tRNA import into mitochondrion [GO:0016031]	integral component of mitochondrial outer membrane [GO:0031307]; mitochondrial outer membrane translocase complex [GO:0005742]; mitochondrion [GO:0005739]	mitochondrion targeting sequence binding [GO:0030943]; P-P-bond-hydrolysis-driven protein transmembrane transporter activity [GO:0015450]	-
CDS_000001120	Q5BFX0	EXO84	39.529	2.48e-82	270	100	Exocyst complex component exo84	exo84 AN0560	Emericella nidulans (strain FGSC A4 / ATCC 38163 / CBS 112.46 / NRRL 194 / M139) (Aspergillus nidulans)	666	exocytosis [GO:0006887]; Golgi to plasma membrane transport [GO:0006893]; protein localization [GO:0008104]; protein transport [GO:0015031]	exocyst [GO:0000145]; transport vesicle [GO:0030133]	-	-
CDS_000001122	O74489	QOR	51.25	7.64e-41	145	97	Probable quinone oxidoreductase (EC 1.6.5.5) (NADPH:quinone reductase)	zta1 SPCC1442.16c SPCC285.01c	Schizosaccharomyces pombe (strain 972 / ATCC 24843) (Fission yeast)	329	cellular detoxification [GO:1990748]; cellular response to oxidative stress [GO:0034599]	cytoplasm [GO:0005737]; cytosol [GO:0005829]; nucleus [GO:0005634]	AU-rich element binding [GO:0017091]; NADPH:quinone reductase activity [GO:0003960]	-
CDS_000001124	Q9USM1	ADRM1	27.184	2.55e-07	53.9	47	Probable proteasomal ubiquitin receptor ADRM1 homolog	SPCC16A11.16c	Schizosaccharomyces pombe (strain 972 / ATCC 24843) (Fission yeast)	388	positive regulation of mitotic metaphase/anaphase transition [GO:0045842]; proteasome-mediated ubiquitin-dependent protein catabolic process [GO:0043161]; ubiquitin-dependent protein catabolic process [GO:0006511]	cytosol [GO:0005829]; nucleus [GO:0005634]; proteasome regulatory particle, lid subcomplex [GO:0008541]	endopeptidase activator activity [GO:0061133]; proteasome binding [GO:0070628]; ubiquitin binding [GO:0043130]	-
CDS_000001126	P28668	SYEP	48.309	1.76e-53	190	99	Bifunctional glutamate/proline--tRNA ligase (Bifunctional aminoacyl-tRNA synthetase) [Includes: Glutamate--tRNA ligase (EC 6.1.1.17) (Glutamyl-tRNA synthetase); Proline--tRNA ligase (EC 6.1.1.15) (Prolyl-tRNA synthetase) (ProRS)]	GluProRS Aats-glupro CG5394	Drosophila melanogaster (Fruit fly)	1714	glutamyl-tRNA aminoacylation [GO:0006424]; prolyl-tRNA aminoacylation [GO:0006433]	aminoacyl-tRNA synthetase multienzyme complex [GO:0017101]; cytoplasm [GO:0005737]	ATP binding [GO:0005524]; glutamate-tRNA ligase activity [GO:0004818]; metal ion binding [GO:0046872]; proline-tRNA ligase activity [GO:0004827]; RNA binding [GO:0003723]	-
CDS_000001127	P38708	YHI0	66.667	6.61e-70	229	88	Putative proline--tRNA ligase YHR020W (EC 6.1.1.15) (Prolyl-tRNA synthetase) (ProRS)	YHR020W	Saccharomyces cerevisiae (strain ATCC 204508 / S288c) (Baker's yeast)	688	prolyl-tRNA aminoacylation [GO:0006433]	aminoacyl-tRNA synthetase multienzyme complex [GO:0017101]; cytoplasm [GO:0005737]	aminoacyl-tRNA editing activity [GO:0002161]; ATP binding [GO:0005524]; proline-tRNA ligase activity [GO:0004827]	-
CDS_000001128	O94501	TCPA	77.892	0	636	100	T-complex protein 1 subunit alpha (TCP-1-alpha) (CCT-alpha)	cct1 SPBC12D12.03	Schizosaccharomyces pombe (strain 972 / ATCC 24843) (Fission yeast)	556	protein folding [GO:0006457]	chaperonin-containing T-complex [GO:0005832]; cytoskeleton [GO:0005856]; cytosol [GO:0005829]; nucleus [GO:0005634]	ATP binding [GO:0005524]; unfolded protein binding [GO:0051082]	-
CDS_000001129	P16932	DGDA	51.064	7.11e-57	191	98	2,2-dialkylglycine decarboxylase (DGD) (EC 4.1.1.64)	dgdA	Burkholderia cepacia (Pseudomonas cepacia)	433	-	-	2,2-dialkylglycine decarboxylase (pyruvate) activity [GO:0047432]; pyridoxal phosphate binding [GO:0030170]; transaminase activity [GO:0008483]	-
CDS_000001130	Q06562	XYN1	100	4.31e-54	174	90	Endo-1,4-beta-xylanase I (Xylanase I) (EC 3.2.1.8) (1,4-beta-D-xylan xylanohydrolase 1)	XYL1	Cochliobolus carbonum (Maize leaf spot fungus) (Bipolaris zeicola)	221	xylan catabolic process [GO:0045493]	extracellular region [GO:0005576]	endo-1,4-beta-xylanase activity [GO:0031176]	Glycan degradation; xylan degradation.
CDS_000001131	P08017	AMYG	36.187	6.62e-86	281	91	Glucoamylase GLU1 (EC 3.2.1.3) (1,4-alpha-D-glucan glucohydrolase) (Glucan 1,4-alpha-glucosidase)	GLU1	Saccharomycopsis fibuligera (Yeast)	519	polysaccharide catabolic process [GO:0000272]	-	glucan 1,4-alpha-glucosidase activity [GO:0004339]	-
CDS_000001132	P53596	SUCA	51.695	1.2e-31	120	73	Succinate--CoA ligase [ADP/GDP-forming] subunit alpha, mitochondrial (EC 6.2.1.4) (EC 6.2.1.5) (Succinyl-CoA synthetase subunit alpha) (SCS-alpha)	sucl-1 C05G5.4	Caenorhabditis elegans	322	nucleoside triphosphate biosynthetic process [GO:0009142]; succinate metabolic process [GO:0006105]; succinyl-CoA metabolic process [GO:0006104]; tricarboxylic acid cycle [GO:0006099]	cytosol [GO:0005829]; mitochondrion [GO:0005739]	cofactor binding [GO:0048037]; nucleoside diphosphate kinase activity [GO:0004550]; nucleotide binding [GO:0000166]; succinate-CoA ligase (ADP-forming) activity [GO:0004775]; succinate-CoA ligase (GDP-forming) activity [GO:0004776]	Carbohydrate metabolism; tricarboxylic acid cycle; succinate from succinyl-CoA (ligase route): step 1/1. {ECO:0000255|HAMAP-Rule:MF_03222}.
CDS_000001133	Q6ZL94	SUCA	50.532	7.87e-52	186	33	Succinate--CoA ligase [ADP-forming] subunit alpha, mitochondrial (EC 6.2.1.5) (Succinyl-CoA synthetase subunit alpha) (SCS-alpha)	Os07g0577700 LOC_Os07g38970 OJ1065_B06.20 OsJ_24862	Oryza sativa subsp. japonica (Rice)	331	nucleoside triphosphate biosynthetic process [GO:0009142]; succinate metabolic process [GO:0006105]; succinyl-CoA metabolic process [GO:0006104]; tricarboxylic acid cycle [GO:0006099]	cytosol [GO:0005829]; mitochondrion [GO:0005739]	cofactor binding [GO:0048037]; nucleoside diphosphate kinase activity [GO:0004550]; nucleotide binding [GO:0000166]; succinate-CoA ligase (ADP-forming) activity [GO:0004775]	Carbohydrate metabolism; tricarboxylic acid cycle; succinate from succinyl-CoA (ligase route): step 1/1. {ECO:0000255|HAMAP-Rule:MF_03222}.
CDS_000001136	Q13367	AP3B2	37.139	1.96e-115	381	83	AP-3 complex subunit beta-2 (Adaptor protein complex AP-3 subunit beta-2) (Adaptor-related protein complex 3 subunit beta-2) (Beta-3B-adaptin) (Clathrin assembly protein complex 3 beta-2 large chain) (Neuron-specific vesicle coat protein beta-NAP)	AP3B2	Homo sapiens (Human)	1082	anterograde axonal transport [GO:0008089]; anterograde synaptic vesicle transport [GO:0048490]; intracellular protein transport [GO:0006886]; vesicle-mediated transport [GO:0016192]	AP-3 adaptor complex [GO:0030123]; axon cytoplasm [GO:1904115]; clathrin-coated vesicle membrane [GO:0030665]; Golgi apparatus [GO:0005794]; intracellular vesicle [GO:0097708]	-	-
CDS_000001138	Q9CLN7	PLSB	34.538	2.23e-36	144	73	Glycerol-3-phosphate acyltransferase (GPAT) (EC 2.3.1.15)	plsB PM1182	Pasteurella multocida (strain Pm70)	809	CDP-diacylglycerol biosynthetic process [GO:0016024]	plasma membrane [GO:0005886]	glycerol-3-phosphate O-acyltransferase activity [GO:0004366]; sn-1-glycerol-3-phosphate C16:0-DCA-CoA acyl transferase activity [GO:0102420]	Phospholipid metabolism; CDP-diacylglycerol biosynthesis; CDP-diacylglycerol from sn-glycerol 3-phosphate: step 1/3.
CDS_000001139	A4RJA0	ASA1	39.739	1.18e-48	173	100	ASTRA-associated protein 1	asa1 MGG_01888	Magnaporthe oryzae (strain 70-15 / ATCC MYA-4617 / FGSC 8958) (Rice blast fungus) (Pyricularia oryzae)	469	chromatin organization [GO:0006325]	nucleus [GO:0005634]	-	-
CDS_000001140	A7UWE6	ASA1	49.296	6.6e-18	82.4	65	ASTRA-associated protein 1	asa-1 NCU11283	Neurospora crassa (strain ATCC 24698 / 74-OR23-1A / CBS 708.71 / DSM 1257 / FGSC 987)	485	chromatin organization [GO:0006325]	nucleus [GO:0005634]	-	-
CDS_000001141	Q00808	HETE1	57.724	2.07e-87	304	34	Vegetative incompatibility protein HET-E-1	HET-E1	Podospora anserina (Pleurage anserina)	1356	-	-	GTP binding [GO:0005525]	-
CDS_000001142	Q5A4F3	AHR1	53.704	2.47e-12	68.6	29	Adhesion and hyphal regulator 1 (Zinc finger transcription factor 37)	AHR1 ZCF37 CAALFM_C306000WA CaO19.7381	Candida albicans (strain SC5314 / ATCC MYA-2876) (Yeast)	624	cell adhesion [GO:0007155]; cell adhesion involved in single-species biofilm formation [GO:0043709]; cellular response to drug [GO:0035690]; cellular response to glucose starvation [GO:0042149]; filamentous growth [GO:0030447]; filamentous growth of a population of unicellular organisms in response to biotic stimulus [GO:0036180]; invasive growth in response to glucose limitation [GO:0001403]; ne…	nucleus [GO:0005634]	DNA-binding transcription factor activity [GO:0003700]; DNA-binding transcription factor activity, RNA polymerase II-specific [GO:0000981]; sequence-specific DNA binding [GO:0043565]; zinc ion binding [GO:0008270]	-
CDS_000001144	P9WQG3	ACDC	40	3.38e-32	124	95	Acyl-CoA dehydrogenase fadE12 (EC 1.3.99.-)	fadE12 Rv0972c MTCY10D7.02	Mycobacterium tuberculosis (strain ATCC 25618 / H37Rv)	388	oxidation-reduction process [GO:0055114]	plasma membrane [GO:0005886]	acyl-CoA dehydrogenase activity [GO:0003995]; flavin adenine dinucleotide binding [GO:0050660]; oxidoreductase activity, acting on the CH-CH group of donors, with a flavin as acceptor [GO:0052890]	-
CDS_000001145	O81027	HMGCL	64	9.56e-14	70.1	50	Hydroxymethylglutaryl-CoA lyase, mitochondrial (HL) (HMG-CoA lyase) (EC 4.1.3.4) (3-hydroxy-3-methylglutarate-CoA lyase)	HMGCL At2g26800 F12C20.16	Arabidopsis thaliana (Mouse-ear cress)	468	ketone body biosynthetic process [GO:0046951]; leucine catabolic process [GO:0006552]; lipid metabolic process [GO:0006629]	mitochondrial matrix [GO:0005759]; mitochondrion [GO:0005739]	hydroxymethylglutaryl-CoA lyase activity [GO:0004419]; metal ion binding [GO:0046872]	Metabolic intermediate metabolism; (S)-3-hydroxy-3-methylglutaryl-CoA degradation; acetoacetate from (S)-3-hydroxy-3-methylglutaryl-CoA: step 1/1.
CDS_000001146	Q5ZLG0	AACS	40.862	8.85e-139	425	99	Acetoacetyl-CoA synthetase (EC 6.2.1.16)	AACS RCJMB04_6g9	Gallus gallus (Chicken)	667	fatty acid metabolic process [GO:0006631]	cytosol [GO:0005829]	acetoacetate-CoA ligase activity [GO:0030729]; ATP binding [GO:0005524]	-
CDS_000001149	O74524	PROD	31.907	3.21e-25	107	97	Probable proline dehydrogenase, mitochondrial (EC 1.5.5.2) (Probable proline oxidase)	SPCC70.03c	Schizosaccharomyces pombe (strain 972 / ATCC 24843) (Fission yeast)	492	proline catabolic process to glutamate [GO:0010133]	mitochondrial matrix [GO:0005759]; mitochondrion [GO:0005739]	FAD binding [GO:0071949]; proline dehydrogenase activity [GO:0004657]	-
CDS_000001150	O08394	CYPD	42.391	1.73e-16	79.3	84	Bifunctional cytochrome P450/NADPH--P450 reductase 1 (CYP102A2) (Fatty acid hydroxylase CypD) (Flavocytochrome P450 102A2) [Includes: Cytochrome P450 102A2 (EC 1.14.14.1); NADPH--cytochrome P450 reductase (EC 1.6.2.4)]	cypD cyp102A2 yetO yfnJ BSU07250	Bacillus subtilis (strain 168)	1061	fatty acid oxidation [GO:0019395]	cytosol [GO:0005829]	aromatase activity [GO:0070330]; fatty acid binding [GO:0005504]; flavin adenine dinucleotide binding [GO:0050660]; FMN binding [GO:0010181]; heme binding [GO:0020037]; iron ion binding [GO:0005506]; NADPH-hemoprotein reductase activity [GO:0003958]; oxidoreductase activity [GO:0016491]; oxidoreductase activity, acting on paired donors, with incorporation or reduction of molecular oxygen, reduced…	-
CDS_000001151	Q9Y8G7	C505	43.158	1.25e-42	158	91	Bifunctional cytochrome P450/NADPH--P450 reductase (Cytochrome P450foxy) (Fatty acid omega-hydroxylase) (P450foxy) [Includes: Cytochrome P450 505 (EC 1.14.14.1); NADPH--cytochrome P450 reductase (EC 1.6.2.4)]	CYP505	Fusarium oxysporum (Fusarium vascular wilt)	1066	-	membrane [GO:0016020]	aromatase activity [GO:0070330]; FMN binding [GO:0010181]; heme binding [GO:0020037]; iron ion binding [GO:0005506]; NADPH-hemoprotein reductase activity [GO:0003958]	-
CDS_000001152	Q9Y8G7	C505	37.38	2.04e-125	402	99	Bifunctional cytochrome P450/NADPH--P450 reductase (Cytochrome P450foxy) (Fatty acid omega-hydroxylase) (P450foxy) [Includes: Cytochrome P450 505 (EC 1.14.14.1); NADPH--cytochrome P450 reductase (EC 1.6.2.4)]	CYP505	Fusarium oxysporum (Fusarium vascular wilt)	1066	-	membrane [GO:0016020]	aromatase activity [GO:0070330]; FMN binding [GO:0010181]; heme binding [GO:0020037]; iron ion binding [GO:0005506]; NADPH-hemoprotein reductase activity [GO:0003958]	-
CDS_000001154	Q58373	Y963	31.175	5.83e-46	172	89	Uncharacterized protein MJ0963	MJ0963	Methanocaldococcus jannaschii (strain ATCC 43067 / DSM 2661 / JAL-1 / JCM 10045 / NBRC 100440) (Methanococcus jannaschii)	563	glutathione metabolic process [GO:0006749]	cytosol [GO:0005829]	5-oxoprolinase (ATP-hydrolyzing) activity [GO:0017168]	-
CDS_000001155	Q01262	HYUA	32.344	1.41e-103	340	86	Putative D-/L-hydantoinase subunit A (EC 3.5.2.-) (Hydantoin utilization protein A)	hyuA	Pseudomonas sp. (strain NS671)	690	cellular amino acid biosynthetic process [GO:0008652]	-	hydrolase activity, acting on carbon-nitrogen (but not peptide) bonds [GO:0016810]	-
CDS_000001156	Q8NXY2	HCHA	27.679	7.2e-14	72	99	Protein/nucleic acid deglycase HchA (EC 3.1.2.-) (EC 3.5.1.-) (EC 3.5.1.124) (Maillard deglycase)	hchA MW0506	Staphylococcus aureus (strain MW2)	292	DNA repair [GO:0006281]	cytoplasm [GO:0005737]	hydrolase activity, acting on carbon-nitrogen (but not peptide) bonds, in linear amides [GO:0016811]; protein deglycase activity [GO:0036524]; thiolester hydrolase activity [GO:0016790]	-
[truncated: 6,331 more rows]

## Sheet: Table S5
Table S5: Gene annotation information of D2 isolate
[truncated: 10,031 more rows]

[truncated: 17 more sheets: Table S6, Table S7, Table S8, Table S9, Table S10, Table S11, Table S12, Table S13, Table S14, Table S15, Table S16, Table S17, Table S18, Table S19, Table S20, Table S21, Table S22]
